# Supplementary material for: Genome-wide DNA methylation analysis of Metarhizium anisopliae during tick mimicked infection condition
Source: BMC Genomics. 2019 Nov 11;20:836. doi: 10.1186/s12864-019-6220-1 (PMC6849299; doi:10.1186/s12864-019-6220-1)
Supplement: Supplementary file 1 — Additional file 1. Putatively methylated genes. [file 12864_2019_6220_MOESM1_ESM.xlsx]

## Sheet: 48hTC
Additional File 1: Putatively methylated genes (48hTC)
Product	Locus Tag	5mCs on replicate 1	5mCs on replicate 2	Average
transcriptional activator leucine zipper	MANI_015812	42	36	39
Vacuolar membrane-associated protein iml-1	MANI_028401	40	38	39
putative endo-1 3(4)-beta-glucanase	MANI_015833	18	22	20
beta-tubulin cofactor d	MANI_015818	22	33	27.5
inositol pyrophosphate synthase	MANI_028384	21	36	28.5
hypothetical protein	MANI_015719	22	29	25.5
putative serine esterase family protein	MANI_112111	25	19	22
ABC transporter domain containing protein	MANI_015674	22	30	26
replication factor-A protein 1	MANI_024224	27	20	23.5
ascorbase and Cu-oxidase	MANI_026610	25	22	23.5
NACHT and Ankyrin domain protein	MANI_026591	19	21	20
putative MFS maltose permease	MANI_014819	22	18	20
DUF1680 domain protein	MANI_028153	25	34	29.5
GRAM domain containing protein	MANI_014770	25	25	25
putative polyketide synthase	MANI_014762	47	42	44.5
helicase SWR1	MANI_014692	27	27	27
DNA-directed RNA polymerase I subunit RPA1	MANI_014694	22	35	28.5
hypothetical protein	MANI_112500	41	43	42
hypothetical protein	MANI_001461	13	31	22
ankyrin repeat protein	MANI_001298	25	30	27.5
HEAT repeat protein	MANI_001297	36	29	32.5
fungal specific transcription factor domain-containing protein	MANI_001311	15	26	20.5
hypothetical protein	MANI_001178	30	22	26
hypothetical protein	MANI_001200	25	24	24.5
hypothetical protein	MANI_001023	24	23	23.5
hypothetical protein	MANI_112651	90	69	79.5
hypothetical protein	MANI_000915	30	24	27
hypothetical protein	MANI_001759	40	34	37
hypothetical protein	MANI_001767	36	46	41
putative glyoxal oxidase precursor	MANI_025436	28	22	25
Autophagy-related protein 11	MANI_025412	24	21	22.5
hypothetical protein	MANI_012920	31	20	25.5
putative TBC domain protein	MANI_012929	22	32	27
putative histidine kinase HHK1p	MANI_109668	41	54	47.5
SAM binding domain-containing protein	MANI_012705	24	22	23
putative DNA helicase ino-80	MANI_012539	32	33	32.5
putative N-acetylglucosaminyl-phosphatidylinositol biosynthetic protein gpi1	MANI_027708	17	23	20
DNA polymerase epsilon	MANI_012537	25	18	21.5
negative regulator of mitosis	MANI_112977	24	28	26
enoyl-CoA hydratase/isomerase family protein	MANI_012795	14	26	20
putative rRNA processing protein Nop9	MANI_012674	24	23	23.5
5-oxoprolinase	MANI_012549	27	22	24.5
putative ABC multidrug transporter	MANI_028574	23	22	22.5
Dynein heavy chain cytoplasmic	MANI_028571	67	78	72.5
Sodium/hydrogen exchanger family protein	MANI_025121	21	22	21.5
Wdr1p	MANI_000318	18	28	23
hypothetical protein	MANI_000297	28	22	25
putative 1-phosphatidylinositol-3-phosphate 5-kinase (Fab1)	MANI_025116	26	40	33
hypothetical protein	MANI_113140	20	33	26.5
putative malate dehydrogenase	MANI_000353	20	20	20
hypothetical protein	MANI_000305	24	21	22.5
3-oxoadipate enol-lactonase I	MANI_007796	31	12	21.5
xanthine dehydrogenase	MANI_007835	19	33	26
ribosomal RNA-processing protein 12	MANI_007844	20	23	21.5
tetraspanin Tsp3	MANI_007926	21	25	23
WD domain containing protein	MANI_007825	24	19	21.5
intracellular protein transport protein (Sat1)	MANI_026773	21	22	21.5
phosphatidylinositol 3-kinase 3	MANI_024638	30	22	26
putative Fungal specific transcription factor	MANI_113348	25	20	22.5
RhoGAP domain protein	MANI_024727	30	19	24.5
hypothetical protein	MANI_113355	27	13	20
putative nuclear protein SA-1	MANI_002647	22	30	26
14-3-3-like protein	MANI_002474	17	25	21
SacI domain and endonuclease/exonuclease/phosphatase	MANI_002431	27	28	27.5
hypothetical protein	MANI_002436	21	32	26.5
hypothetical protein	MANI_002574	17	34	25.5
adenylate cyclase ACY	MANI_002417	32	40	36
ebs-bah-phd domain-containing protein	MANI_002526	17	24	20.5
E3 ubiquitin-protein ligase ubr11	MANI_024614	20	27	23.5
hypothetical protein	MANI_109795	25	17	21
hypothetical protein	MANI_023450	32	22	27
polyketide synthase	MANI_023437	60	62	61
hypothetical protein	MANI_023527	24	16	20
SacI domain protein	MANI_023637	19	22	20.5
putative phospholipase D	MANI_023635	17	25	21
protoplast regeneration and killer toxin resistance protein	MANI_013548	25	16	20.5
Mediator of RNA polymerase II transcription subunit 14	MANI_013485	27	15	21
DUF1339 domain protein	MANI_013444	16	36	26
cell cycle control protein	MANI_013573	21	27	24
La domain family	MANI_013547	16	25	20.5
eukaryotic translation initiation factor 3	MANI_013591	22	23	22.5
hypothetical protein	MANI_027868	18	24	21
cation channel family protein	MANI_013424	43	20	31.5
VPS9 domain protein	MANI_113807	35	24	29.5
WD repeat protein	MANI_004857	25	30	27.5
Rho guanyl nucleotide exchange factor	MANI_113906	21	30	25.5
myosin type II heavy chain	MANI_004854	32	41	36.5
Neutral zinc metallopeptidase	MANI_025552	23	23	23
putative MFS allantoate transporter	MANI_030140	19	30	24.5
putative cutinase transcription factor 1 alpha	MANI_025103	19	29	24
MFS transporter	MANI_000242	19	26	22.5
hypothetical protein	MANI_000174	25	26	25.5
hypothetical protein	MANI_025087	28	15	21.5
TOR kinase	MANI_000136	28	32	30
putative H /K ATPase alpha subunit	MANI_000138	21	22	21.5
hypercellular protein HypA	MANI_109943	35	46	40.5
putative GTPase activating protein	MANI_009084	23	22	22.5
hypothetical protein	MANI_009058	26	21	23.5
endo-N-acetyl-beta-D-glucosaminidase D2 (chitinase)	MANI_009126	25	29	27
chromatin-remodeling complex ATPase chain isw-1	MANI_008412	35	26	30.5
hypothetical protein	MANI_008416	26	18	22
hypothetical protein	MANI_008433	30	12	21
putative midasin	MANI_114122	59	57	58
putative mRNA processing protein (Mss51)	MANI_114142	30	27	28.5
putative histone deacetylase complex subunit (Hos4)	MANI_008466	25	24	24.5
bromodomain and PHD finger-containing protein	MANI_008485	25	17	21
putative AAA family ATPase	MANI_008460	21	23	22
PHD finger domain-containing protein	MANI_008535	25	18	21.5
hypothetical protein	MANI_004781	48	36	42
kinesin	MANI_004776	22	37	29.5
pH-response regulator protein palA/RIM20	MANI_029048	28	25	26.5
calcium permease	MANI_018971	24	23	23.5
putative protein-tyrosine-phosphatase	MANI_018973	35	18	26.5
siderochrome-iron transporter Sit1	MANI_010371	19	25	22
C6 zinc finger domain-containing protein	MANI_010363	29	15	22
putative ankyrin repeat-containing protein	MANI_110010	25	39	32
transcriptional corepressor	MANI_011390	19	25	22
non-ribosomal peptide synthetase	MANI_011572	37	26	31.5
polyketide synthase	MANI_011575	37	32	34.5
ferric-chelate reductase (Fre2)	MANI_011561	18	31	24.5
putative intermediate filament protein MDM1	MANI_007493	36	31	33.5
putative serine/threonine protein kinase Kin1	MANI_007506	19	29	24
patched sphingolipid transporter	MANI_114481	27	24	25.5
general negative regulator of transcription subunit 4	MANI_110033	31	32	31.5
hypothetical protein	MANI_007623	21	19	20
putative histidine kinase	MANI_029489	26	23	24.5
hypothetical protein	MANI_020971	41	33	37
putative 3-hydroxyacyl-CoA dehydrogenase	MANI_029494	21	24	22.5
hypothetical protein	MANI_029490	22	20	21
DEAD/DEAH box RNA helicase	MANI_020994	24	23	23.5
hypothetical protein	MANI_114555	20	25	22.5
putative nonribosomal peptide synthase GliP-like	MANI_004659	28	24	26
nonribosomal peptide synthase	MANI_004647	132	147	139.5
putative polyketide synthase	MANI_020781	54	63	58.5
structural maintenance of chromosome complex subunit SmcA	MANI_114603	23	26	24.5
putative meiotic regulator-interacting protein	MANI_016853	23	24	23.5
putative cell polarity protein (Tea1)	MANI_016861	41	27	34
putative MFS transporter	MANI_114632	19	22	20.5
hypothetical protein	MANI_028617	26	34	30
nitrogen response regulator	MANI_016951	26	23	24.5
protein EFR3	MANI_016960	29	19	24
hypothetical protein	MANI_110074	21	19	20
putative ABC transporter	MANI_011706	25	23	24
putative MFS transporter	MANI_011733	27	22	24.5
putative ubiquitin carboxyl-terminal hydrolase	MANI_026493	38	25	31.5
long chain fatty alcohol oxidase	MANI_006646	18	24	21
tuberin	MANI_004932	22	24	23
putative fungal specific transcription factor	MANI_004990	22	22	22
FAD binding domain protein	MANI_005002	21	24	22.5
hypothetical protein	MANI_004983	23	25	24
ABC transporter family protein	MANI_004933	23	29	26
hypothetical protein	MANI_114843	24	20	22
Cel3e putative secreted beta-glucosidase	MANI_023152	29	29	29
putative SNF2 family helicase/ATPase	MANI_023022	24	35	29.5
transcription initiation protein spt5	MANI_022925	18	23	20.5
hypothetical protein	MANI_022944	26	20	23
histone acetylase complex subunit	MANI_114991	62	46	54
secreted aspartic proteinase	MANI_002103	32	25	28.5
COPII coat assembly protein sec-16	MANI_002052	19	30	24.5
cytokinesis protein	MANI_115069	28	29	28.5
ATP-binding cassette multidrug transport protein ATRC	MANI_002066	24	17	20.5
oligopeptide transporter protein	MANI_115097	23	18	20.5
PHD transcription factor	MANI_025504	27	28	27.5
C6 finger domain-containing protein	MANI_018746	15	35	25
glycosyl hydrolase family 92 protein	MANI_018538	23	28	25.5
hypothetical protein	MANI_018528	25	26	25.5
putative calcium P-type ATPase	MANI_018526	29	21	25
short-chain dehydrogenase	MANI_018716	30	16	23
CHY zinc finger domain protein	MANI_018694	22	34	28
Dicer-like protein 2	MANI_115265	19	26	22.5
hypothetical protein	MANI_003343	28	18	23
putative polyketide synthase	MANI_022470	34	34	34
putative aminoadipate-semialdehyde dehydrogenase	MANI_022473	35	32	33.5
putative DEAD/DEAH box helicase	MANI_022261	18	33	25.5
putative CoA-ligase	MANI_022283	29	51	40
putative ATP-binding cassette transporter	MANI_029765	28	53	40.5
DNA-dependent RNA polymerase II beta subunit	MANI_022223	35	20	27.5
hypothetical protein	MANI_022224	24	42	33
ABC transporter	MANI_010181	33	36	34.5
glycosyl transferase	MANI_010177	86	72	79
hypothetical protein	MANI_027233	34	29	31.5
Subgroup C chitinase C3	MANI_115484	22	29	25.5
hypothetical protein	MANI_027208	24	18	21
hypothetical protein	MANI_027199	26	27	26.5
hypothetical protein	MANI_010063	21	21	21
putative nonribosomal peptide synthase	MANI_020119	94	112	103
eukaryotic translation initiation factor 5B	MANI_110277	23	20	21.5
class V chitin synthase	MANI_017339	23	28	25.5
aspartate-tRNA ligase	MANI_017311	32	23	27.5
putative phospholipase PldA	MANI_028693	24	27	25.5
fatty acid synthase beta subunit dehydratase	MANI_028690	34	24	29
spindle pole body-associated protein sad1	MANI_014190	26	24	25
DNA-directed RNA polymerase	MANI_028024	32	14	23
ISWI chromatin-remodeling complex ATPase ISW2	MANI_014203	21	19	20
ATP-dependent RNA helicase DHX8	MANI_014189	19	25	22
putative NRPS-like enzyme	MANI_014175	20	22	21
hypothetical protein	MANI_110309	19	30	24.5
hypothetical protein	MANI_000645	15	25	20
putative AIF-like oxidoreductase (Nfrl)	MANI_004100	26	14	20
hypothetical protein	MANI_115758	16	26	21
hypothetical protein	MANI_004160	19	22	20.5
hypothetical protein	MANI_004149	25	15	20
hypothetical protein	MANI_004141	26	26	26
hypothetical protein	MANI_010739	11	31	21
aminotransferase family protein (LolT)	MANI_115862	23	22	22.5
Regulator of nonsense transcripts 1	MANI_010783	24	18	21
putative sodium P-type ATPase	MANI_005190	23	30	26.5
UV-endonuclease UVE-1	MANI_026178	28	23	25.5
putative fermentation associated protein (Csf1)	MANI_004706	44	44	44
hypothetical protein	MANI_012387	25	15	20
hypothetical protein	MANI_006380	27	22	24.5
hypothetical protein	MANI_116050	15	25	20
hypothetical protein	MANI_116079	21	42	31.5
hypothetical protein	MANI_003023	26	17	21.5
exo-beta-D-glucosaminidase	MANI_004054	19	21	20
putative ankyrin repeat-containing protein	MANI_110427	25	22	23.5
hypothetical protein	MANI_116161	28	25	26.5
putative histidine kinase HHK2p	MANI_022148	40	23	31.5
DIL and Ankyrin domain containing protein	MANI_022151	20	25	22.5
ATP-dependent DNA helicase PIF1	MANI_116200	30	36	33
recQ family helicase	MANI_116236	46	50	48
hypothetical protein	MANI_116337	40	21	30.5
C2H2 transcription factor	MANI_020636	30	24	27
aspartate carbamoyltransferase catalytic subunit	MANI_020613	23	31	27
hypothetical protein	MANI_110565	45	40	42.5
hypothetical protein	MANI_009342	19	22	20.5
putative chromatin remodeling complex subunit (Chd3)	MANI_116405	29	22	25.5
aconitate hydratase	MANI_009226	19	32	25.5
aminopeptidase 2	MANI_010315	32	33	32.5
integral membrane protein	MANI_028802	39	28	33.5
putative ubiquitin-protein ligase (Hul4)	MANI_017787	25	23	24
SART-1 family protein	MANI_017821	24	28	26
hypothetical protein	MANI_017802	18	25	21.5
dDENN domain protein	MANI_017794	30	18	24
WD domain-containing protein	MANI_028810	30	19	24.5
telomere-associated recQ-like helicase	MANI_110605	42	30	36
mitochondrial carrier protein LEU5	MANI_016069	20	20	20
putative ABC multidrug transporter	MANI_028435	33	23	28
gamma-glutamyltranspeptidase periplasmic precursor	MANI_015979	28	38	33
polyketide synthetase PksP	MANI_028434	45	53	49
septation	MANI_016259	31	28	29.5
putative neutral amino acid permease	MANI_016285	22	20	21
putative cell division control protein Cdc25	MANI_018224	30	15	22.5
UDP-N-acetylglucosaminyltransferase	MANI_028907	30	23	26.5
putative TGF beta receptor associated protein 1	MANI_018134	17	28	22.5
anucleate primary sterigmata protein A	MANI_018000	24	23	23.5
hypothetical protein	MANI_028849	21	41	31
putative cytoskeleton assembly control protein Sla2	MANI_116907	24	25	24.5
L-aminoadipate-semialdehyde dehydrogenase large subunit	MANI_018009	22	21	21.5
ATP-dependent DNA helicase PIF1	MANI_022087	32	26	29
DNA replication licensing factor mcm3	MANI_003096	26	21	23.5
hypothetical protein	MANI_003043	27	23	25
hypothetical protein	MANI_003120	20	23	21.5
WD repeat protein	MANI_003071	21	19	20
putative SPO76 protein	MANI_006601	26	35	30.5
Essential subunit of the histone deacetylase Rpd3S complex	MANI_110685	45	38	41.5
cryptochrome-2	MANI_006525	30	21	25.5
hypothetical protein	MANI_026485	27	21	24
phospholipid-transporting ATPase	MANI_026459	22	19	20.5
hypothetical protein	MANI_029538	46	50	48
hypothetical protein	MANI_021296	24	21	22.5
hypothetical protein	MANI_021307	17	24	20.5
putative Calcium transporting P-type ATPase	MANI_021382	21	36	28.5
putative glycerol:H+ symporter (Gup1)	MANI_022554	24	18	21
hypothetical protein	MANI_117325	27	33	30
aimless RasGEF (aleA)	MANI_026817	20	28	24
TOM1 protein	MANI_008036	45	56	50.5
putative cell morphogenesis protein Sog2	MANI_110716	28	20	24
WD domain G-beta repeat containing protein	MANI_008073	20	21	20.5
hypothetical protein	MANI_110727	17	25	21
glutamate synthase	MANI_008045	32	24	28
putative MYB DNA binding protein (Tbf1)	MANI_110739	24	18	21
hypothetical protein	MANI_025801	21	29	25
putative fungal specific transcription factor	MANI_025799	23	27	25
hypothetical protein	MANI_003597	21	19	20
putative glucosyl/glucuronosyl transferase	MANI_003589	20	22	21
ras GTPase activating protein	MANI_003713	32	19	25.5
putative Cu-ATPase	MANI_003714	28	20	24
DDT domain-containing protein	MANI_003770	19	26	22.5
pre-mRNA processing splicing factor 8	MANI_003766	53	36	44.5
putative polyketide synthase	MANI_003768	29	28	28.5
alanine racemase	MANI_025884	30	25	27.5
vacuolar protein sorting vps16	MANI_003793	22	32	27
hypothetical protein	MANI_003905	46	44	45
DNA-directed RNA polymerase III largest subunit	MANI_117579	25	21	23
arrestin (or S-antigen)	MANI_003947	20	22	21
carbohydrate esterase family 9 protein	MANI_003913	20	28	24
transcriptional activator spt7	MANI_012439	28	13	20.5
carbohydrate-binding module family 19 protein	MANI_027680	23	20	21.5
MAP kinase kinase kinase	MANI_012430	23	28	25.5
putative CP2 transcription factor	MANI_015172	27	13	20
nucleoporin	MANI_015193	22	27	24.5
putative spindle-pole body protein (Pcp1)	MANI_015192	17	30	23.5
Beta-1 3-glucan synthase catalytic subunit	MANI_015170	29	25	27
prolipoprotein diacylglyceryl transferase	MANI_015199	31	32	31.5
hypothetical protein	MANI_015197	22	19	20.5
hypothetical protein	MANI_030098	32	21	26.5
Pfs NACHT and WD domain protein	MANI_019208	24	17	20.5
homoaconitase	MANI_029124	24	22	23
putative MYND domain protein	MANI_006107	14	31	22.5
putative NRPS-like enzyme	MANI_117972	31	27	29
DUF1212 domain membrane protein Prm10	MANI_005810	24	18	21
Peroxisomal biogenesis factor 6	MANI_118068	20	29	24.5
HEAT repeat protein	MANI_005791	23	19	21
cell division-associated protein bimB	MANI_005702	35	31	33
hypothetical protein	MANI_005724	23	24	23.5
MYB and HSA domain protein	MANI_110882	30	20	25
putative nuclear pore complex subunit Nup192	MANI_005707	26	22	24
hypothetical protein	MANI_005611	33	21	27
hypothetical protein	MANI_005579	24	30	27
hypothetical protein	MANI_005592	18	30	24
hypothetical protein	MANI_023232	16	24	20
transmembrane protein	MANI_118290	16	25	20.5
hypothetical protein	MANI_030002	22	25	23.5
hypothetical protein	MANI_023338	24	17	20.5
acyl CoA ligase-like protein	MANI_027965	34	18	26
hypothetical protein	MANI_013919	16	31	23.5
putative filamentation protein (Rhf1)	MANI_019383	26	25	25.5
Protein kinase C-like protein	MANI_118445	18	24	21
Alpha-1 2 glucosyltransferase alg-10	MANI_029137	27	23	25
glycogen debranching enzyme	MANI_019237	27	27	27
mitochondrial presequence protease	MANI_000035	16	24	20
hypothetical protein	MANI_009809	24	22	23
ribosome biogenesis ATPase RIX7	MANI_009793	23	17	20
hypothetical protein	MANI_009668	17	25	21
putative polyketide synthase	MANI_006783	44	64	54
Heat-labile enterotoxin IIA	MANI_005354	20	21	20.5
catalase A chain	MANI_016300	15	30	22.5
putative serine/threonine phosphatase 2C ptc2	MANI_111047	28	18	23
hypothetical protein	MANI_024078	20	31	25.5
hypothetical protein	MANI_024052	33	35	34
hypothetical protein	MANI_024048	39	43	41
hypothetical protein	MANI_030188	44	32	38
putative Polyamine transport protein	MANI_030184	21	20	20.5
putative NRPS-like enzyme	MANI_024071	25	31	28
nonribosomal peptide synthase	MANI_006947	150	141	145.5
beige/BEACH domain protein	MANI_006951	50	39	44.5
HET domain protein	MANI_118947	20	20	20
hypothetical protein	MANI_000742	19	21	20
pfs	MANI_014296	30	32	31
high affinity methionine permease	MANI_014391	23	17	20
putative signal transduction protein Syg1	MANI_119055	18	25	21.5
mannitol 1-phosphate dehydrogenase	MANI_014488	18	27	22.5
hypothetical protein	MANI_014333	20	27	23.5
GATA transcription factor (Ams2)	MANI_028049	23	22	22.5
putative cell wall biogenesis protein phosphatase Ssd1	MANI_028044	28	38	33
hypothetical protein	MANI_014530	17	26	21.5
putative ABC multidrug transporter	MANI_014597	23	41	32
drug resistance protein MdrA	MANI_014606	30	27	28.5
serine/threonine kinase IREI	MANI_014602	22	24	23
protein kinase SNF1	MANI_001866	15	27	21
hypothetical protein	MANI_006119	28	34	31
MAP kinase kinase kinase Ste11	MANI_005462	27	14	20.5
putative ubiquitin hydrolase	MANI_026232	40	40	40
stress activated MAP kinase interacting protein Sin1	MANI_111144	25	15	20
Cell division control protein	MANI_111148	20	29	24.5
intron-binding protein aquarius	MANI_111154	20	23	21.5
putative DNA polymerase alpha catalytic subunit	MANI_005434	32	21	26.5
hypothetical protein	MANI_006148	25	25	25
polyketide synthase 3	MANI_006158	54	36	45
peptide synthetase	MANI_006155	66	47	56.5
hypothetical protein	MANI_006197	16	33	24.5
collagen-like protein Mcl1	MANI_111160	19	21	20
MFS transporter	MANI_017484	25	24	24.5
positive regulator of purine utilization	MANI_017491	19	23	21
putative RNA12 protein	MANI_119529	20	29	24.5
putative Myb-like DNA-binding protein	MANI_111205	51	39	45
NADH-ubiquinone oxidoreductase 78 kDa subunit	MANI_017676	21	23	22
AAA family ATPase Pontin	MANI_017640	20	25	22.5
hypothetical protein	MANI_017594	23	22	22.5
hypothetical protein	MANI_017569	18	24	21
putative fungal specific transcription factor	MANI_029869	32	20	26
Bifunctional P-450:NADPH-P450 reductase	MANI_029852	27	27	27
Cleavage factor two protein 1	MANI_022632	33	23	28
putative fumarate reductase Osm1	MANI_022637	21	20	20.5
ectonucleotide pyrophosphatase/phosphodiesterase family member 1	MANI_012995	25	26	25.5
putative kinesin	MANI_012980	22	19	20.5
putative glycosyltransferase family 2 protein	MANI_013114	24	25	24.5
acid trehalase	MANI_027386	29	33	31
forkhead domain-containing protein	MANI_011101	45	21	33
budding protein BOI2	MANI_119938	19	28	23.5
putative cell wall biogenesis protein Mhp1	MANI_011094	17	24	20.5
ankyrin repeat protein	MANI_011157	34	28	31
integral membrane protein	MANI_011172	31	41	36
Pfs NACHT and Ankyrin domain protein	MANI_011160	14	34	24
hypothetical protein	MANI_011191	12	32	22
putative dimethylaniline monooxygenase	MANI_011188	28	24	26
Transcription elongation factor spt-6	MANI_011251	18	25	21.5
60S ribosomal protein L19	MANI_011253	26	40	33
BMR1-like protein	MANI_027806	27	20	23.5
hypothetical protein	MANI_027822	29	17	23
ABC transporter ABCl1	MANI_013238	26	24	25
putative ABC transporter	MANI_013242	27	31	29
phosphoenolpyruvate carboxykinase	MANI_013262	18	34	26
nucleoporin SONB	MANI_013229	30	34	32
putative Ccr4-Not transcription complex subunit (NOT1)	MANI_013235	35	29	32
hypothetical protein	MANI_013255	17	31	24
sulfite reductase flavoprotein component	MANI_013256	22	25	23.5
siderophore iron transporter mirB	MANI_019586	25	24	24.5
proteasome component	MANI_029207	30	35	32.5
NIMA-interacting protein TinC	MANI_019725	42	24	33
GTPase activating protein (Gyp2)	MANI_019812	23	27	25
Pal1 cell morphology protein	MANI_019825	17	23	20
putative Rho guanyl nucleotide exchange factor (Rom2)	MANI_029247	19	22	20.5
putative phosphoinositide 3-kinase	MANI_029249	23	33	28
HCO3	MANI_111373	31	33	32
hypothetical protein	MANI_111380	13	33	23
UDP-glucose sterol transferase	MANI_111400	15	26	20.5
hypothetical protein	MANI_027010	24	21	22.5
hypothetical protein	MANI_008843	44	47	45.5
Rho guanyl nucleotide exchange factor	MANI_008744	25	27	26
Rad4 family protein	MANI_008752	19	24	21.5
acetyl-CoA carboxylase	MANI_008734	37	32	34.5
E3 ubiquitin-protein ligase MARCH6	MANI_120393	22	19	20.5
DNA repair protein rad32	MANI_018891	25	15	20
ankyrin repeat-containing	MANI_018884	31	33	32
putative hybrid NRPS/PKS enzyme	MANI_018878	72	57	64.5
polyketide synthetase PksP	MANI_018879	29	50	39.5
stalk rot protein	MANI_019025	15	29	22
inositol hexaphosphate kinase KCS1	MANI_029094	22	25	23.5
hypothetical protein	MANI_019077	32	40	36
mannosyltransferase	MANI_019088	23	27	25
amidophosphoribosyltransferase	MANI_029102	22	23	22.5
hypothetical protein	MANI_111441	19	26	22.5
NACHT and WD40 domain protein	MANI_014002	33	28	30.5
benzoate 4-monooxygenase cytochrome P450	MANI_021706	19	21	20
DNA ligase I ATP-dependent family protein	MANI_021694	37	42	39.5
putative fructosyl amino acid oxidase	MANI_021836	16	24	20
C2H2 transcription factor	MANI_021780	29	25	27
hexose transporter	MANI_021805	24	17	20.5
putative oligopeptide transporter	MANI_021764	23	25	24
putative Fungal specific transcription factor	MANI_021754	24	31	27.5
peptide synthetase 3	MANI_029655	25	30	27.5
interferon-induced GTP-binding protein Mx	MANI_111456	24	26	25
autophagy- protein 26	MANI_021935	26	17	21.5
putative fungal specific transcription factor	MANI_021939	18	24	21
ABC transporter	MANI_120664	21	35	28
hypothetical protein	MANI_022079	27	22	24.5
hypothetical protein	MANI_009443	23	17	20
putative DEAD/DEAH box helicase (Sbp4)	MANI_009614	22	18	20
putative LTE1 protein	MANI_009597	27	37	32
putative alpha-N-acetylglucosaminidase	MANI_011531	21	19	20
putative C6 transcription factor	MANI_027545	16	25	20.5
WD repeat containing protein pop1	MANI_120846	20	30	25
HECT domain-containing protein	MANI_008288	25	22	23.5
oxidoreductase	MANI_008373	20	22	21
putative proteasome activator subunit 4	MANI_008286	32	24	28
pentatricopeptide repeat protein	MANI_020508	17	24	20.5
putative C6 transcription factor	MANI_021200	24	16	20
putative antigenic cell wall galactomannoprotein	MANI_021191	21	33	27
hypothetical protein	MANI_111530	26	21	23.5
hypothetical protein	MANI_021550	24	22	23
putative polyketide synthase	MANI_021529	52	46	49
feruloyl esterase B precursor	MANI_029605	20	20	20
putative polyketide synthase	MANI_029455	73	42	57.5
putative polyketide synthase	MANI_029453	28	33	30.5
ankyrin repeat protein	MANI_020801	19	22	20.5
hybrid PKS-NRPS protein	MANI_020791	62	54	58
putative cell wall glucanase	MANI_020832	25	15	20
phenylacetyl-CoA ligase	MANI_017141	21	25	23
putative dimethylaniline monooxygenase	MANI_111551	33	43	38
hypothetical protein	MANI_027589	21	19	20
amidohydrolase	MANI_011957	18	22	20
putative flavin containing polyamine oxidase	MANI_011923	15	26	20.5
WSC domain containing protein	MANI_011839	20	21	20.5
hypothetical protein	MANI_007258	26	30	28
putative guanyl-nucleotide exchange factor (Sec7)	MANI_007179	29	23	26
class 2 chitin synthase	MANI_026638	33	41	37
WD repeat protein	MANI_007164	19	29	24
putative TBP associated factor (Mot1)	MANI_006431	28	24	26
putative chromosome segregation protein SudA	MANI_006433	23	23	23
putative ankyrin repeat-containing protein	MANI_005086	19	26	22.5
Alpha-1 2-mannosidase putative subfamily	MANI_026164	18	25	21.5
putative MFS transporter	MANI_005123	22	24	23
putative polyketide synthase	MANI_001951	25	16	20.5
putative polyketide synthase	MANI_001950	31	19	25
putative fungal specific transcription factor	MANI_003400	31	14	22.5
calcium dependent carrier protein	MANI_025768	27	27	27
polyketide synthase	MANI_025650	55	46	50.5
hypothetical protein	MANI_002921	18	24	21
putative GMC oxidoreductase	MANI_002952	29	27	28
putative transcription initiation factor TFIID subunit TSM1	MANI_002933	26	27	26.5
putative transcription regulatory protein	MANI_121581	26	24	25
subtilisin-like serine protease PR1C	MANI_010483	26	24	25
hypothetical protein	MANI_121659	44	40	42
beta-galactosidase	MANI_012077	22	31	26.5
putative myosin class II heavy chain (MHC)	MANI_012057	42	39	40.5
polyketide synthase	MANI_012054	25	27	26
DUF814 domain-containing protein	MANI_012083	29	18	23.5
hypothetical protein	MANI_012092	23	21	22
chromosome segregation protein	MANI_012065	32	25	28.5
putative ABC bile acid transporter	MANI_012058	28	20	24
C6 zinc finger domain protein	MANI_020045	31	19	25
Lysophospholipase like protein	MANI_017213	37	32	34.5
CLC voltage-gated chloride channel	MANI_121813	23	19	21
putative transport protein	MANI_020296	24	18	21
Cutinase transcription factor 1 beta	MANI_029347	34	31	32.5
Heterokaryon incompatibility protein R	MANI_020278	33	23	28
80 kD MCM3-associated protein	MANI_020280	21	21	21
hydrolase carbon-nitrogen family protein	MANI_020395	29	16	22.5
Heterokaryon incompatibility protein	MANI_029375	28	32	30
DUF323 domain protein	MANI_111789	28	20	24
putative ABC transporter	MANI_014079	24	32	28
nucleoporin Nup157/170	MANI_014086	25	21	23
tho2 protein	MANI_028007	29	41	35
putative 5-oxoprolinase	MANI_012356	25	23	24
glycerol-3-phosphate O-acyltransferase	MANI_016635	29	17	23
Utp14 protein	MANI_111812	19	27	23
coatamer subunit protein	MANI_016532	18	28	23
hypothetical protein	MANI_016540	20	21	20.5
cell wall-binding protein	MANI_000555	22	28	25
putative alkaline serine protease AorO	MANI_122095	21	20	20.5
oligopeptide transporter OPT-like protein	MANI_006713	14	32	23
DNA-directed RNA polymerase II largest subunit	MANI_004544	30	24	27
alanyl-tRNA synthetase	MANI_004554	22	25	23.5
XPG domain containing protein	MANI_004549	21	25	23
putative histidine kinase HHK13p	MANI_015041	20	20	20
putative prostaglandin G/H synthase 2/cyclooxygenase 2 pgh2/cox2	MANI_004392	21	28	24.5
isocitrate lyase	MANI_004315	23	23	23
putative pre-mRNA splicing factor (Srp1)	MANI_017453	18	23	20.5
DDHD domain-containing protein	MANI_028724	24	21	22.5
subtilisin-like serine protease PR1C	MANI_020179	16	24	20
hypothetical protein	MANI_020176	44	43	43.5
hypothetical protein	MANI_020184	23	19	21
palmitoyltransferase PFA3	MANI_000001	24	28	26
polyketide synthase	MANI_122426	33	31	32
destruxin synthetase	MANI_024437	99	113	106
amino acid adenylation domain protein	MANI_122490	19	26	22.5
hypothetical protein	MANI_019437	21	22	21.5
hypothetical protein	MANI_018788	16	24	20
hypothetical protein	MANI_018783	21	33	27
hypothetical protein	MANI_029621	42	23	32.5
hypothetical protein	MANI_004521	29	26	27.5
hypothetical protein	MANI_028518	21	31	26
putative Patatin family phospholipase	MANI_018493	21	25	23

## Sheet: 48hRM
Additional File 1: Putatively methylated genes (48hRM)
Product	Locus Tag	5mCs on replicate 1	5mCs on replicate 2	Average
transcriptional activator leucine zipper	MANI_015812	29	31	30
Vacuolar membrane-associated protein iml-1	MANI_028401	28	24	26
hypothetical protein	MANI_015832	15	25	20
beta-tubulin cofactor d	MANI_015818	20	22	21
ATP-dependent protease La	MANI_015654	29	11	20
ABC transporter domain containing protein	MANI_015674	21	20	20.5
putative nuclear migration protein ami1	MANI_024214	15	33	24
nitrate assimilation regulatory protein nirA	MANI_112243	25	16	20.5
lipoxygenase 1	MANI_014810	22	23	22.5
hypothetical protein	MANI_014814	13	27	20
putative PHD finger and SET domain protein	MANI_014785	18	27	22.5
DUF1680 domain protein	MANI_028153	29	31	30
putative polyketide synthase	MANI_014762	41	32	36.5
DNA-directed RNA polymerase I subunit RPA1	MANI_014694	24	24	24
hypothetical protein	MANI_112500	31	30	30.5
ankyrin repeat protein	MANI_001298	20	27	23.5
QDE3 protein	MANI_001301	30	23	26.5
hypothetical protein	MANI_001308	25	21	23
cell division control protein Cdc6	MANI_001230	9	36	22.5
hypothetical protein	MANI_112651	88	66	77
hypothetical protein	MANI_000915	29	27	28
pyruvate carboxylase	MANI_112713	21	22	21.5
hypothetical protein	MANI_025416	20	20	20
Autophagy-related protein 11	MANI_025412	18	23	20.5
putative histidine kinase HHK1p	MANI_109668	41	25	33
anucleate primary sterigmata protein B	MANI_012561	25	24	24.5
putative proteasome regulatory particle subunit (RpnC)	MANI_012552	21	21	21
hypothetical protein	MANI_012557	25	16	20.5
putative ABC multidrug transporter	MANI_028574	30	17	23.5
Dynein heavy chain cytoplasmic	MANI_028571	53	61	57
putative 1-phosphatidylinositol-3-phosphate 5-kinase (Fab1)	MANI_025116	30	34	32
hypothetical protein	MANI_113140	18	34	26
regulator of deoxyribodipyrimidine photo-lyase PHR1	MANI_026768	17	24	20.5
ribosomal RNA-processing protein 12	MANI_007844	22	28	25
hypothetical protein	MANI_113266	20	21	20.5
DNA repair protein RAD51	MANI_024641	23	18	20.5
wd-repeat protein	MANI_002426	20	24	22
hypothetical protein	MANI_002436	31	20	25.5
putative ATP dependent RNA helicase	MANI_002418	22	31	26.5
E3 ubiquitin-protein ligase ubr11	MANI_024614	21	23	22
polyketide synthase	MANI_023437	47	57	52
nucleoporin nsp1	MANI_023632	18	23	20.5
phosphatidyl inositol 3-kinase	MANI_113881	29	22	25.5
WD repeat protein	MANI_004857	26	21	23.5
Rho guanyl nucleotide exchange factor	MANI_113906	28	25	26.5
myosin type II heavy chain	MANI_004854	23	32	27.5
TOR kinase	MANI_000136	25	32	28.5
hypothetical protein	MANI_026999	24	16	20
chromatin-remodeling complex ATPase chain isw-1	MANI_008412	28	20	24
U3 small nucleolar RNA-associated protein	MANI_008457	29	33	31
putative midasin	MANI_114122	40	60	50
putative gelsolin repeat protein	MANI_008465	22	25	23.5
hypothetical protein	MANI_004781	39	29	34
kinesin	MANI_004776	22	23	22.5
kinesin	MANI_011301	20	25	22.5
putative ankyrin repeat-containing protein	MANI_110010	27	14	20.5
transcriptional corepressor	MANI_011390	24	23	23.5
putative toxin subunit	MANI_011573	36	51	43.5
hypothetical protein	MANI_110021	24	22	23
polyketide synthase	MANI_011575	30	30	30
putative intermediate filament protein MDM1	MANI_007493	41	24	32.5
nonribosomal peptide synthase	MANI_004647	141	105	123
putative polyketide synthase	MANI_020781	55	43	49
putative meiotic regulator-interacting protein	MANI_016853	19	27	23
putative cell polarity protein (Tea1)	MANI_016861	23	26	24.5
putative ABC transporter	MANI_011706	20	23	21.5
ABC transporter family protein	MANI_004933	21	20	20.5
hypothetical protein	MANI_114843	31	30	30.5
putative 26S proteasome regulatory subunit Rpn2	MANI_022924	26	18	22
histone acetylase complex subunit	MANI_114991	39	47	43
putative exocyst complex component sec8	MANI_002079	31	18	24.5
secreted aspartic proteinase	MANI_002103	26	15	20.5
putative protein kinase (Gcn2)	MANI_115042	24	16	20
cytokinesis protein	MANI_115069	26	23	24.5
hypothetical protein	MANI_018515	27	15	21
putative DNA helicase	MANI_115208	27	25	26
3-carboxy-cis cis-muconate cyclase	MANI_110158	25	16	20.5
Dicer-like protein 2	MANI_115265	33	25	29
ABC drug exporter AtrF	MANI_115321	18	25	21.5
putative DEAD/DEAH box helicase	MANI_022261	22	20	21
putative CoA-ligase	MANI_022283	30	21	25.5
hypothetical protein	MANI_022404	19	32	25.5
DNA-dependent RNA polymerase II beta subunit	MANI_022223	31	28	29.5
ABC transporter	MANI_010181	18	24	21
glycosyl transferase	MANI_010177	52	42	47
hypothetical protein	MANI_027198	29	23	26
hypothetical protein	MANI_027208	25	16	20.5
hypothetical protein	MANI_027199	26	15	20.5
putative nonribosomal peptide synthase	MANI_020119	113	98	105.5
hypothetical protein	MANI_020125	43	27	35
class V chitin synthase	MANI_017339	26	22	24
vacuolar protein-sorting protein BRO1	MANI_028691	29	33	31
fatty acid synthase beta subunit dehydratase	MANI_028690	20	22	21
ankyrin repeat containing protein	MANI_014186	27	22	24.5
ATP-dependent RNA helicase DHX8	MANI_014189	17	23	20
Cel3c putative beta-glucosidase	MANI_004228	28	23	25.5
nonribosomal peptide synthase	MANI_010631	32	32	32
vacuolar protein sorting-associated protein	MANI_010627	35	33	34
cation-transporting ATPase 4	MANI_010726	45	10	27.5
aminotransferase family protein (LolT)	MANI_115862	18	25	21.5
Regulator of nonsense transcripts 1	MANI_010783	29	20	24.5
UV-endonuclease UVE-1	MANI_026178	29	21	25
putative fermentation associated protein (Csf1)	MANI_004706	50	48	49
serine/threonine protein kinase	MANI_110359	20	22	21
Subgroup C chitinase C4	MANI_116045	23	20	21.5
hypothetical protein	MANI_116050	25	25	25
hypothetical protein	MANI_116079	27	21	24
recQ family helicase	MANI_116236	37	29	33
hypothetical protein	MANI_110526	33	53	43
C2H2 transcription factor	MANI_020636	20	28	24
aspartate carbamoyltransferase catalytic subunit	MANI_020613	17	32	24.5
integral membrane protein	MANI_028802	23	28	25.5
putative ubiquitin-protein ligase (Hul4)	MANI_017787	28	20	24
SART-1 family protein	MANI_017821	25	30	27.5
telomere-associated recQ-like helicase	MANI_110605	40	22	31
mitochondrial carrier protein LEU5	MANI_016069	24	21	22.5
putative ABC multidrug transporter	MANI_028435	20	20	20
gamma-glutamyltranspeptidase periplasmic precursor	MANI_015979	30	28	29
polyketide synthetase PksP	MANI_028434	34	36	35
negative regulator of the PHO system	MANI_018325	22	21	21.5
anucleate primary sterigmata protein A	MANI_018000	20	24	22
hypothetical protein	MANI_028849	31	31	31
ATPase AAA family protein	MANI_003094	30	17	23.5
putative SPO76 protein	MANI_006601	21	20	20.5
hypothetical protein	MANI_026485	26	21	23.5
hypothetical protein	MANI_029538	38	46	42
hypothetical protein	MANI_117229	24	24	24
putative Calcium transporting P-type ATPase	MANI_021382	21	22	21.5
putative hydantoinase/oxoprolinase	MANI_029570	28	28	28
hypothetical protein	MANI_117325	32	21	26.5
TOM1 protein	MANI_008036	34	37	35.5
putative cell morphogenesis protein Sog2	MANI_110716	16	24	20
hypothetical protein	MANI_110719	32	20	26
ribulokinase	MANI_008124	22	21	21.5
hypothetical protein	MANI_110727	17	23	20
SPX domain-containing protein	MANI_008085	28	14	21
glutamate synthase	MANI_008045	26	21	23.5
hypothetical protein	MANI_008190	29	20	24.5
ankyrin repeat protein	MANI_026812	21	22	21.5
putative ATPase family protein	MANI_003438	19	26	22.5
hypothetical protein	MANI_003584	19	29	24
ras GTPase activating protein	MANI_003713	25	25	25
putative polyketide synthase	MANI_003768	28	35	31.5
putative rRNA biogenesis protein RRP5	MANI_003767	22	25	23.5
ribosome biogenesis protein Ria1	MANI_003773	20	22	21
hypothetical protein	MANI_003905	32	36	34
putative nonribosomal peptide synthase	MANI_003902	48	36	42
hypothetical protein	MANI_015136	20	22	21
putative translation repressor/antiviral protein Ski3	MANI_012438	18	30	24
pre-rRNA processing protein Utp22	MANI_015215	17	23	20
putative nuclear import and export protein Msn5	MANI_028268	40	18	29
UDP-glucose:glycoprotein glucosyltransferase precursor	MANI_015184	23	21	22
ATPase AAA family protein	MANI_015578	22	18	20
hypothetical protein	MANI_030098	25	33	29
polyketide synthase	MANI_019155	35	41	38
Pfs NACHT and WD domain protein	MANI_019208	23	26	24.5
ABC transporter	MANI_007681	34	23	28.5
putative phosphoesterase	MANI_110856	26	28	27
putative NRPS-like enzyme	MANI_117972	17	36	26.5
Peroxisomal biogenesis factor 6	MANI_118068	26	24	25
Serine/threonine-protein kinase tel-1	MANI_026295	22	30	26
ubiquitin ligase subunit CulD	MANI_118159	23	22	22.5
heavy metal tolerance protein precursor	MANI_005614	19	21	20
hypothetical protein	MANI_005611	18	22	20
hypothetical protein	MANI_005592	24	37	30.5
polyketide synthase	MANI_006324	20	25	22.5
hypothetical protein	MANI_023310	26	14	20
putative polyketide synthase	MANI_110978	37	25	31
putative reverse transcriptase	MANI_118719	18	25	21.5
60S ribosomal protein L20	MANI_111028	24	18	21
putative RNA exonuclease Rex3	MANI_023882	16	25	20.5
putative oxysterol binding protein (Osh3)	MANI_024075	26	14	20
hypothetical protein	MANI_024052	25	16	20.5
hypothetical protein	MANI_024048	28	31	29.5
hypothetical protein	MANI_030188	27	23	25
putative NRPS-like enzyme	MANI_024071	24	23	23.5
ABC transporter	MANI_026565	15	26	20.5
nonribosomal peptide synthase	MANI_006947	133	108	120.5
hypothetical protein	MANI_026566	21	22	21.5
hypothetical protein	MANI_006963	20	25	22.5
beige/BEACH domain protein	MANI_006951	44	38	41
hypothetical protein	MANI_006877	23	17	20
HET domain protein	MANI_118947	23	19	21
Pfs NACHT and Ankyrin domain protein	MANI_000786	18	22	20
putative signal transduction protein Syg1	MANI_119055	21	23	22
putative cell wall biogenesis protein phosphatase Ssd1	MANI_028044	18	28	23
hypothetical protein	MANI_025458	22	27	24.5
putative ubiquitin hydrolase	MANI_026232	26	42	34
polyketide synthase 3	MANI_006158	42	31	36.5
putative ABC multidrug transporter	MANI_026399	20	30	25
CHIP6 protein	MANI_006174	20	27	23.5
fatty acid synthase subunit alpha reductase	MANI_006172	18	26	22
polyketide synthase	MANI_006250	38	48	43
cleavage and polyadenylation specifity factor	MANI_006283	24	16	20
p33ING1b (ING1) protein	MANI_006273	16	27	21.5
putative Myb-like DNA-binding protein	MANI_111205	35	25	30
D-xylose-proton symporter	MANI_022708	18	22	20
kinesin	MANI_119703	24	20	22
putative KAP95 protein	MANI_012972	18	23	20.5
RNA polymerase II mediator complex component SRB4	MANI_119788	20	23	21.5
elongation factor 3	MANI_013111	23	19	21
hypothetical protein	MANI_119849	30	33	31.5
putative vps9-ankyrin repeat-containing protein	MANI_011077	17	26	21.5
putative Calcium transporting P-type ATPase	MANI_011151	20	27	23.5
hypothetical protein	MANI_013223	27	25	26
ABC transporter ABCl1	MANI_013238	28	20	24
nucleoporin SONB	MANI_013229	33	40	36.5
BTB domain and ankyrin repeat containing protein	MANI_013241	32	33	32.5
putative Ccr4-Not transcription complex subunit (NOT1)	MANI_013235	31	29	30
proteasome component	MANI_029207	21	26	23.5
peroxisomal biogenesis factor 2	MANI_019771	20	21	20.5
serine/threonine protein kinase	MANI_019722	25	20	22.5
putative Rho guanyl nucleotide exchange factor (Rom2)	MANI_029247	34	19	26.5
HCO3	MANI_111373	31	29	30
hypothetical protein	MANI_111380	18	22	20
hypothetical protein	MANI_008843	57	41	49
acetyl-CoA carboxylase	MANI_008734	24	29	26.5
putative hybrid NRPS/PKS enzyme	MANI_018878	53	61	57
hypothetical protein	MANI_019077	26	30	28
hypothetical protein	MANI_029100	23	17	20
hypothetical protein	MANI_111441	17	28	22.5
glycosyl transferase group 1 family protein	MANI_028005	49	33	41
hypothetical protein	MANI_027989	22	27	24.5
putative Fungal specific transcription factor	MANI_021754	21	20	20.5
interferon-induced GTP-binding protein Mx	MANI_111456	24	19	21.5
leucyl-tRNA synthetase	MANI_009432	20	20	20
putative dock180 protein	MANI_009414	22	18	20
putative polyketide synthase	MANI_029453	22	23	22.5
hybrid PKS-NRPS protein	MANI_020791	54	43	48.5
putative dimethylaniline monooxygenase	MANI_111551	26	25	25.5
UDP-glucose 6-dehydrogenase	MANI_007281	17	23	20
GYF domain protein	MANI_007200	12	29	20.5
hypothetical protein	MANI_007331	24	17	20.5
putative guanyl-nucleotide exchange factor (Sec7)	MANI_007179	25	39	32
class 2 chitin synthase	MANI_026638	23	23	23
putative TBP associated factor (Mot1)	MANI_006431	26	16	21
putative ankyrin repeat-containing protein	MANI_005086	27	27	27
putative MFS transporter	MANI_005123	20	22	21
putative polyketide synthase	MANI_001951	21	21	21
elongator complex protein	MANI_003237	27	24	25.5
DUF221 domain-containing protein	MANI_025659	24	18	21
hypothetical protein	MANI_002921	18	40	29
hypothetical protein	MANI_121576	25	22	23.5
hypothetical protein	MANI_002938	24	16	20
putative transcription regulatory protein	MANI_121581	19	26	22.5
hypothetical protein	MANI_002931	19	26	22.5
hypothetical protein	MANI_121659	32	40	36
beta-galactosidase	MANI_012077	31	26	28.5
putative myosin class II heavy chain (MHC)	MANI_012057	27	31	29
hypothetical protein	MANI_012075	22	26	24
chromosome segregation protein	MANI_012065	26	30	28
putative ABC bile acid transporter	MANI_012058	18	25	21.5
WD repeat protein	MANI_012081	23	23	23
putative TMEM1 family protein	MANI_017162	31	21	26
Heterokaryon incompatibility protein R	MANI_020278	34	31	32.5
Heterokaryon incompatibility protein	MANI_029375	35	19	27
putative gamma-tubulin complex component GCP4	MANI_014083	18	23	20.5
putative ABC transporter	MANI_014079	27	19	23
nucleoporin Nup157/170	MANI_014086	28	23	25.5
tho2 protein	MANI_028007	31	25	28
phosphoribosylformylglycinamidine synthase	MANI_000558	18	26	22
XPG domain containing protein	MANI_004549	24	19	21.5
hypothetical protein	MANI_004628	22	26	24
PIG-P-like protein	MANI_026048	14	30	22
putative ATP dependent RNA helicase	MANI_028721	21	19	20
putative translational activator	MANI_017417	30	40	35
DNA-directed RNA polymerase III	MANI_004487	16	26	21
Dicer-like protein 1	MANI_030133	15	25	20
hypothetical protein	MANI_020176	40	44	42
ATP-dependent bile acid permease	MANI_005232	29	23	26
palmitoyltransferase PFA3	MANI_000001	29	24	26.5
polyketide synthase	MANI_122426	27	29	28
destruxin synthetase	MANI_024437	105	110	107.5
hypothetical protein	MANI_016472	17	26	21.5
hypothetical protein	MANI_016460	21	20	20.5
hypothetical protein	MANI_122478	34	30	32
hypothetical protein	MANI_019437	22	25	23.5
hypothetical protein	MANI_004529	21	26	23.5
tryptophanase	MANI_024963	25	15	20
hypothetical protein	MANI_112061	22	21	21.5
