# Supplementary material for: Genome-wide DNA methylation analysis of Metarhizium anisopliae during tick mimicked infection condition
Source: BMC Genomics. 2019 Nov 11;20:836. doi: 10.1186/s12864-019-6220-1 (PMC6849299; doi:10.1186/s12864-019-6220-1)
Supplement: Supplementary file 2 — Additional file 2. CDD analysis. [file 12864_2019_6220_MOESM2_ESM.xlsx]

## Sheet: Plan1
Additional File 2: CDD analysis
Query	Hit type	PSSM-ID	From	To	E-Value	Bitscore	Accession	Short name	COUNT	Incomplete	Superfamily	Definition
Q#11 - >KFG77654.1 hypothetical protein MANI_122478 [Metarhizium anisopliae][hypothetical protein MANI_122478 [Metarhizium anisopliae]]	superfamily	354307	824	1293	0	634.348	cl17068	AFD_class_I superfamily	70	-	-	Adenylate forming domain, Class I superfamily; This family includes acyl- and aryl-CoA ligases, as well as the adenylation domain of nonribosomal peptide synthetases and firefly luciferases. The adenylate-forming enzymes catalyze an ATP-dependent two-step reaction to first activate a carboxylate substrate as an adenylate and then transfer the carboxylate to the pantetheine group of either coenzym…
Q#11 - >KFG77654.1 hypothetical protein MANI_122478 [Metarhizium anisopliae][hypothetical protein MANI_122478 [Metarhizium anisopliae]]	superfamily	354307	2	246	1.31626e-93	310.395	cl17068	AFD_class_I superfamily	70	N	-	Adenylate forming domain, Class I superfamily; This family includes acyl- and aryl-CoA ligases, as well as the adenylation domain of nonribosomal peptide synthetases and firefly luciferases. The adenylate-forming enzymes catalyze an ATP-dependent two-step reaction to first activate a carboxylate substrate as an adenylate and then transfer the carboxylate to the pantetheine group of either coenzym…
Q#12 - >KFG77666.1 amino acid adenylation domain protein [Metarhizium anisopliae][amino acid adenylation domain protein [Metarhizium anisopliae]]	superfamily	354307	344	815	7.96482e-119	379.95	cl17068	AFD_class_I superfamily	70	-	-	Adenylate forming domain, Class I superfamily; This family includes acyl- and aryl-CoA ligases, as well as the adenylation domain of nonribosomal peptide synthetases and firefly luciferases. The adenylate-forming enzymes catalyze an ATP-dependent two-step reaction to first activate a carboxylate substrate as an adenylate and then transfer the carboxylate to the pantetheine group of either coenzym…
Q#16 - >KFG77713.1 destruxin synthetase [Metarhizium anisopliae][destruxin synthetase [Metarhizium anisopliae]]	superfamily	354307	3917	4435	0	687.739	cl17068	AFD_class_I superfamily	70	-	-	Adenylate forming domain, Class I superfamily; This family includes acyl- and aryl-CoA ligases, as well as the adenylation domain of nonribosomal peptide synthetases and firefly luciferases. The adenylate-forming enzymes catalyze an ATP-dependent two-step reaction to first activate a carboxylate substrate as an adenylate and then transfer the carboxylate to the pantetheine group of either coenzym…
Q#16 - >KFG77713.1 destruxin synthetase [Metarhizium anisopliae][destruxin synthetase [Metarhizium anisopliae]]	superfamily	354307	1327	1847	0	685.428	cl17068	AFD_class_I superfamily	70	-	-	Adenylate forming domain, Class I superfamily; This family includes acyl- and aryl-CoA ligases, as well as the adenylation domain of nonribosomal peptide synthetases and firefly luciferases. The adenylate-forming enzymes catalyze an ATP-dependent two-step reaction to first activate a carboxylate substrate as an adenylate and then transfer the carboxylate to the pantetheine group of either coenzym…
Q#16 - >KFG77713.1 destruxin synthetase [Metarhizium anisopliae][destruxin synthetase [Metarhizium anisopliae]]	superfamily	354307	2853	3362	0	685.042	cl17068	AFD_class_I superfamily	70	-	-	Adenylate forming domain, Class I superfamily; This family includes acyl- and aryl-CoA ligases, as well as the adenylation domain of nonribosomal peptide synthetases and firefly luciferases. The adenylate-forming enzymes catalyze an ATP-dependent two-step reaction to first activate a carboxylate substrate as an adenylate and then transfer the carboxylate to the pantetheine group of either coenzym…
Q#16 - >KFG77713.1 destruxin synthetase [Metarhizium anisopliae][destruxin synthetase [Metarhizium anisopliae]]	superfamily	354307	260	772	0	679.264	cl17068	AFD_class_I superfamily	70	-	-	Adenylate forming domain, Class I superfamily; This family includes acyl- and aryl-CoA ligases, as well as the adenylation domain of nonribosomal peptide synthetases and firefly luciferases. The adenylate-forming enzymes catalyze an ATP-dependent two-step reaction to first activate a carboxylate substrate as an adenylate and then transfer the carboxylate to the pantetheine group of either coenzym…
Q#16 - >KFG77713.1 destruxin synthetase [Metarhizium anisopliae][destruxin synthetase [Metarhizium anisopliae]]	superfamily	354307	5013	5449	1.64834e-155	491.272	cl17068	AFD_class_I superfamily	70	-	-	Adenylate forming domain, Class I superfamily; This family includes acyl- and aryl-CoA ligases, as well as the adenylation domain of nonribosomal peptide synthetases and firefly luciferases. The adenylate-forming enzymes catalyze an ATP-dependent two-step reaction to first activate a carboxylate substrate as an adenylate and then transfer the carboxylate to the pantetheine group of either coenzym…
Q#16 - >KFG77713.1 destruxin synthetase [Metarhizium anisopliae][destruxin synthetase [Metarhizium anisopliae]]	superfamily	354307	6488	6919	4.00363e-155	490.117	cl17068	AFD_class_I superfamily	70	-	-	Adenylate forming domain, Class I superfamily; This family includes acyl- and aryl-CoA ligases, as well as the adenylation domain of nonribosomal peptide synthetases and firefly luciferases. The adenylate-forming enzymes catalyze an ATP-dependent two-step reaction to first activate a carboxylate substrate as an adenylate and then transfer the carboxylate to the pantetheine group of either coenzym…
Q#16 - >KFG77713.1 destruxin synthetase [Metarhizium anisopliae][destruxin synthetase [Metarhizium anisopliae]]	superfamily	354307	7339	7377	5.41454e-10	65.6268	cl17068	AFD_class_I superfamily	70	N	-	Adenylate forming domain, Class I superfamily; This family includes acyl- and aryl-CoA ligases, as well as the adenylation domain of nonribosomal peptide synthetases and firefly luciferases. The adenylate-forming enzymes catalyze an ATP-dependent two-step reaction to first activate a carboxylate substrate as an adenylate and then transfer the carboxylate to the pantetheine group of either coenzym…
Q#16 - >KFG77713.1 destruxin synthetase [Metarhizium anisopliae][destruxin synthetase [Metarhizium anisopliae]]	superfamily	354307	5879	5917	1.36809e-07	57.9228	cl17068	AFD_class_I superfamily	70	N	-	Adenylate forming domain, Class I superfamily; This family includes acyl- and aryl-CoA ligases, as well as the adenylation domain of nonribosomal peptide synthetases and firefly luciferases. The adenylate-forming enzymes catalyze an ATP-dependent two-step reaction to first activate a carboxylate substrate as an adenylate and then transfer the carboxylate to the pantetheine group of either coenzym…
Q#84 - >KFG78693.1 putative polyketide synthase [Metarhizium anisopliae][putative polyketide synthase [Metarhizium anisopliae]]	superfamily	354307	614	1095	7.75266e-141	438.885	cl17068	AFD_class_I superfamily	70	-	-	Adenylate forming domain, Class I superfamily; This family includes acyl- and aryl-CoA ligases, as well as the adenylation domain of nonribosomal peptide synthetases and firefly luciferases. The adenylate-forming enzymes catalyze an ATP-dependent two-step reaction to first activate a carboxylate substrate as an adenylate and then transfer the carboxylate to the pantetheine group of either coenzym…
Q#101 - >KFG79022.1 phenylacetyl-CoA ligase [Metarhizium anisopliae][phenylacetyl-CoA ligase [Metarhizium anisopliae]]	superfamily	354307	41	557	7.51775e-164	475.549	cl17068	AFD_class_I superfamily	70	-	-	Adenylate forming domain, Class I superfamily; This family includes acyl- and aryl-CoA ligases, as well as the adenylation domain of nonribosomal peptide synthetases and firefly luciferases. The adenylate-forming enzymes catalyze an ATP-dependent two-step reaction to first activate a carboxylate substrate as an adenylate and then transfer the carboxylate to the pantetheine group of either coenzym…
Q#106 - >KFG79077.1 hybrid PKS-NRPS protein [Metarhizium anisopliae][hybrid PKS-NRPS protein [Metarhizium anisopliae]]	superfamily	354307	2981	3481	3.8879e-147	466.234	cl17068	AFD_class_I superfamily	70	-	-	Adenylate forming domain, Class I superfamily; This family includes acyl- and aryl-CoA ligases, as well as the adenylation domain of nonribosomal peptide synthetases and firefly luciferases. The adenylate-forming enzymes catalyze an ATP-dependent two-step reaction to first activate a carboxylate substrate as an adenylate and then transfer the carboxylate to the pantetheine group of either coenzym…
Q#135 - >KFG79545.1 peptide synthetase 3 [Metarhizium anisopliae][peptide synthetase 3 [Metarhizium anisopliae]]	superfamily	354307	108	633	0	610.699	cl17068	AFD_class_I superfamily	70	-	-	Adenylate forming domain, Class I superfamily; This family includes acyl- and aryl-CoA ligases, as well as the adenylation domain of nonribosomal peptide synthetases and firefly luciferases. The adenylate-forming enzymes catalyze an ATP-dependent two-step reaction to first activate a carboxylate substrate as an adenylate and then transfer the carboxylate to the pantetheine group of either coenzym…
Q#151 - >KFG79719.1 putative hybrid NRPS/PKS enzyme [Metarhizium anisopliae][putative hybrid NRPS/PKS enzyme [Metarhizium anisopliae]]	superfamily	354307	3047	3545	4.23775e-140	445.819	cl17068	AFD_class_I superfamily	70	-	-	Adenylate forming domain, Class I superfamily; This family includes acyl- and aryl-CoA ligases, as well as the adenylation domain of nonribosomal peptide synthetases and firefly luciferases. The adenylate-forming enzymes catalyze an ATP-dependent two-step reaction to first activate a carboxylate substrate as an adenylate and then transfer the carboxylate to the pantetheine group of either coenzym…
Q#157 - >KFG79848.1 hypothetical protein MANI_008843 [Metarhizium anisopliae][hypothetical protein MANI_008843 [Metarhizium anisopliae]]	superfamily	354307	3174	3692	0	568.712	cl17068	AFD_class_I superfamily	70	-	-	Adenylate forming domain, Class I superfamily; This family includes acyl- and aryl-CoA ligases, as well as the adenylation domain of nonribosomal peptide synthetases and firefly luciferases. The adenylate-forming enzymes catalyze an ATP-dependent two-step reaction to first activate a carboxylate substrate as an adenylate and then transfer the carboxylate to the pantetheine group of either coenzym…
Q#157 - >KFG79848.1 hypothetical protein MANI_008843 [Metarhizium anisopliae][hypothetical protein MANI_008843 [Metarhizium anisopliae]]	superfamily	354307	1045	1570	5.96206e-154	487.435	cl17068	AFD_class_I superfamily	70	-	-	Adenylate forming domain, Class I superfamily; This family includes acyl- and aryl-CoA ligases, as well as the adenylation domain of nonribosomal peptide synthetases and firefly luciferases. The adenylate-forming enzymes catalyze an ATP-dependent two-step reaction to first activate a carboxylate substrate as an adenylate and then transfer the carboxylate to the pantetheine group of either coenzym…
Q#157 - >KFG79848.1 hypothetical protein MANI_008843 [Metarhizium anisopliae][hypothetical protein MANI_008843 [Metarhizium anisopliae]]	superfamily	354307	12	535	4.13201e-129	415.788	cl17068	AFD_class_I superfamily	70	-	-	Adenylate forming domain, Class I superfamily; This family includes acyl- and aryl-CoA ligases, as well as the adenylation domain of nonribosomal peptide synthetases and firefly luciferases. The adenylate-forming enzymes catalyze an ATP-dependent two-step reaction to first activate a carboxylate substrate as an adenylate and then transfer the carboxylate to the pantetheine group of either coenzym…
Q#157 - >KFG79848.1 hypothetical protein MANI_008843 [Metarhizium anisopliae][hypothetical protein MANI_008843 [Metarhizium anisopliae]]	superfamily	354307	2128	2605	1.36186e-102	339.518	cl17068	AFD_class_I superfamily	70	-	-	Adenylate forming domain, Class I superfamily; This family includes acyl- and aryl-CoA ligases, as well as the adenylation domain of nonribosomal peptide synthetases and firefly luciferases. The adenylate-forming enzymes catalyze an ATP-dependent two-step reaction to first activate a carboxylate substrate as an adenylate and then transfer the carboxylate to the pantetheine group of either coenzym…
Q#219 - >KFG80765.1 polyketide synthase 3 [Metarhizium anisopliae][polyketide synthase 3 [Metarhizium anisopliae]]	superfamily	354307	3023	3520	1.59829e-128	412.692	cl17068	AFD_class_I superfamily	70	-	-	Adenylate forming domain, Class I superfamily; This family includes acyl- and aryl-CoA ligases, as well as the adenylation domain of nonribosomal peptide synthetases and firefly luciferases. The adenylate-forming enzymes catalyze an ATP-dependent two-step reaction to first activate a carboxylate substrate as an adenylate and then transfer the carboxylate to the pantetheine group of either coenzym…
Q#221 - >KFG80772.1 peptide synthetase [Metarhizium anisopliae][peptide synthetase [Metarhizium anisopliae]]	superfamily	354307	2862	3379	0	716.244	cl17068	AFD_class_I superfamily	70	-	-	Adenylate forming domain, Class I superfamily; This family includes acyl- and aryl-CoA ligases, as well as the adenylation domain of nonribosomal peptide synthetases and firefly luciferases. The adenylate-forming enzymes catalyze an ATP-dependent two-step reaction to first activate a carboxylate substrate as an adenylate and then transfer the carboxylate to the pantetheine group of either coenzym…
Q#221 - >KFG80772.1 peptide synthetase [Metarhizium anisopliae][peptide synthetase [Metarhizium anisopliae]]	superfamily	354307	247	764	0	689.28	cl17068	AFD_class_I superfamily	70	-	-	Adenylate forming domain, Class I superfamily; This family includes acyl- and aryl-CoA ligases, as well as the adenylation domain of nonribosomal peptide synthetases and firefly luciferases. The adenylate-forming enzymes catalyze an ATP-dependent two-step reaction to first activate a carboxylate substrate as an adenylate and then transfer the carboxylate to the pantetheine group of either coenzym…
Q#221 - >KFG80772.1 peptide synthetase [Metarhizium anisopliae][peptide synthetase [Metarhizium anisopliae]]	superfamily	354307	3924	4432	0	681.576	cl17068	AFD_class_I superfamily	70	-	-	Adenylate forming domain, Class I superfamily; This family includes acyl- and aryl-CoA ligases, as well as the adenylation domain of nonribosomal peptide synthetases and firefly luciferases. The adenylate-forming enzymes catalyze an ATP-dependent two-step reaction to first activate a carboxylate substrate as an adenylate and then transfer the carboxylate to the pantetheine group of either coenzym…
Q#221 - >KFG80772.1 peptide synthetase [Metarhizium anisopliae][peptide synthetase [Metarhizium anisopliae]]	superfamily	354307	1784	2303	0	639.974	cl17068	AFD_class_I superfamily	70	-	-	Adenylate forming domain, Class I superfamily; This family includes acyl- and aryl-CoA ligases, as well as the adenylation domain of nonribosomal peptide synthetases and firefly luciferases. The adenylate-forming enzymes catalyze an ATP-dependent two-step reaction to first activate a carboxylate substrate as an adenylate and then transfer the carboxylate to the pantetheine group of either coenzym…
Q#252 - >KFG81170.1 nonribosomal peptide synthase [Metarhizium anisopliae][nonribosomal peptide synthase [Metarhizium anisopliae]]	superfamily	354307	9128	9641	0	652.686	cl17068	AFD_class_I superfamily	70	-	-	Adenylate forming domain, Class I superfamily; This family includes acyl- and aryl-CoA ligases, as well as the adenylation domain of nonribosomal peptide synthetases and firefly luciferases. The adenylate-forming enzymes catalyze an ATP-dependent two-step reaction to first activate a carboxylate substrate as an adenylate and then transfer the carboxylate to the pantetheine group of either coenzym…
Q#252 - >KFG81170.1 nonribosomal peptide synthase [Metarhizium anisopliae][nonribosomal peptide synthase [Metarhizium anisopliae]]	superfamily	354307	1144	1692	0	627.262	cl17068	AFD_class_I superfamily	70	-	-	Adenylate forming domain, Class I superfamily; This family includes acyl- and aryl-CoA ligases, as well as the adenylation domain of nonribosomal peptide synthetases and firefly luciferases. The adenylate-forming enzymes catalyze an ATP-dependent two-step reaction to first activate a carboxylate substrate as an adenylate and then transfer the carboxylate to the pantetheine group of either coenzym…
Q#252 - >KFG81170.1 nonribosomal peptide synthase [Metarhizium anisopliae][nonribosomal peptide synthase [Metarhizium anisopliae]]	superfamily	354307	8048	8557	0	616.092	cl17068	AFD_class_I superfamily	70	-	-	Adenylate forming domain, Class I superfamily; This family includes acyl- and aryl-CoA ligases, as well as the adenylation domain of nonribosomal peptide synthetases and firefly luciferases. The adenylate-forming enzymes catalyze an ATP-dependent two-step reaction to first activate a carboxylate substrate as an adenylate and then transfer the carboxylate to the pantetheine group of either coenzym…
Q#252 - >KFG81170.1 nonribosomal peptide synthase [Metarhizium anisopliae][nonribosomal peptide synthase [Metarhizium anisopliae]]	superfamily	354307	4902	5467	0	614.166	cl17068	AFD_class_I superfamily	70	-	-	Adenylate forming domain, Class I superfamily; This family includes acyl- and aryl-CoA ligases, as well as the adenylation domain of nonribosomal peptide synthetases and firefly luciferases. The adenylate-forming enzymes catalyze an ATP-dependent two-step reaction to first activate a carboxylate substrate as an adenylate and then transfer the carboxylate to the pantetheine group of either coenzym…
Q#252 - >KFG81170.1 nonribosomal peptide synthase [Metarhizium anisopliae][nonribosomal peptide synthase [Metarhizium anisopliae]]	superfamily	354307	51	569	0	599.913	cl17068	AFD_class_I superfamily	70	-	-	Adenylate forming domain, Class I superfamily; This family includes acyl- and aryl-CoA ligases, as well as the adenylation domain of nonribosomal peptide synthetases and firefly luciferases. The adenylate-forming enzymes catalyze an ATP-dependent two-step reaction to first activate a carboxylate substrate as an adenylate and then transfer the carboxylate to the pantetheine group of either coenzym…
Q#252 - >KFG81170.1 nonribosomal peptide synthase [Metarhizium anisopliae][nonribosomal peptide synthase [Metarhizium anisopliae]]	superfamily	354307	2272	2793	0	598.372	cl17068	AFD_class_I superfamily	70	-	-	Adenylate forming domain, Class I superfamily; This family includes acyl- and aryl-CoA ligases, as well as the adenylation domain of nonribosomal peptide synthetases and firefly luciferases. The adenylate-forming enzymes catalyze an ATP-dependent two-step reaction to first activate a carboxylate substrate as an adenylate and then transfer the carboxylate to the pantetheine group of either coenzym…
Q#252 - >KFG81170.1 nonribosomal peptide synthase [Metarhizium anisopliae][nonribosomal peptide synthase [Metarhizium anisopliae]]	superfamily	354307	3836	4333	0	594.135	cl17068	AFD_class_I superfamily	70	-	-	Adenylate forming domain, Class I superfamily; This family includes acyl- and aryl-CoA ligases, as well as the adenylation domain of nonribosomal peptide synthetases and firefly luciferases. The adenylate-forming enzymes catalyze an ATP-dependent two-step reaction to first activate a carboxylate substrate as an adenylate and then transfer the carboxylate to the pantetheine group of either coenzym…
Q#252 - >KFG81170.1 nonribosomal peptide synthase [Metarhizium anisopliae][nonribosomal peptide synthase [Metarhizium anisopliae]]	superfamily	354307	6498	7023	2.6027e-155	492.443	cl17068	AFD_class_I superfamily	70	-	-	Adenylate forming domain, Class I superfamily; This family includes acyl- and aryl-CoA ligases, as well as the adenylation domain of nonribosomal peptide synthetases and firefly luciferases. The adenylate-forming enzymes catalyze an ATP-dependent two-step reaction to first activate a carboxylate substrate as an adenylate and then transfer the carboxylate to the pantetheine group of either coenzym…
Q#263 - >KFG81276.1 putative NRPS-like enzyme [Metarhizium anisopliae][putative NRPS-like enzyme [Metarhizium anisopliae]]	superfamily	354307	193	502	1.16384e-20	94.2743	cl17068	AFD_class_I superfamily	70	-	-	Adenylate forming domain, Class I superfamily; This family includes acyl- and aryl-CoA ligases, as well as the adenylation domain of nonribosomal peptide synthetases and firefly luciferases. The adenylate-forming enzymes catalyze an ATP-dependent two-step reaction to first activate a carboxylate substrate as an adenylate and then transfer the carboxylate to the pantetheine group of either coenzym…
Q#263 - >KFG81276.1 putative NRPS-like enzyme [Metarhizium anisopliae][putative NRPS-like enzyme [Metarhizium anisopliae]]	superfamily	354307	36	272	4.51591e-07	53.7816	cl17068	AFD_class_I superfamily	70	C	-	Adenylate forming domain, Class I superfamily; This family includes acyl- and aryl-CoA ligases, as well as the adenylation domain of nonribosomal peptide synthetases and firefly luciferases. The adenylate-forming enzymes catalyze an ATP-dependent two-step reaction to first activate a carboxylate substrate as an adenylate and then transfer the carboxylate to the pantetheine group of either coenzym…
Q#271 - >KFG81567.1 acyl CoA ligase-like protein [Metarhizium anisopliae][acyl CoA ligase-like protein [Metarhizium anisopliae]]	superfamily	354307	1074	1646	3.89059e-148	469.136	cl17068	AFD_class_I superfamily	70	-	-	Adenylate forming domain, Class I superfamily; This family includes acyl- and aryl-CoA ligases, as well as the adenylation domain of nonribosomal peptide synthetases and firefly luciferases. The adenylate-forming enzymes catalyze an ATP-dependent two-step reaction to first activate a carboxylate substrate as an adenylate and then transfer the carboxylate to the pantetheine group of either coenzym…
Q#271 - >KFG81567.1 acyl CoA ligase-like protein [Metarhizium anisopliae][acyl CoA ligase-like protein [Metarhizium anisopliae]]	superfamily	354307	306	988	7.4259e-118	385.163	cl17068	AFD_class_I superfamily	70	-	-	Adenylate forming domain, Class I superfamily; This family includes acyl- and aryl-CoA ligases, as well as the adenylation domain of nonribosomal peptide synthetases and firefly luciferases. The adenylate-forming enzymes catalyze an ATP-dependent two-step reaction to first activate a carboxylate substrate as an adenylate and then transfer the carboxylate to the pantetheine group of either coenzym…
Q#289 - >KFG81951.1 putative NRPS-like enzyme [Metarhizium anisopliae][putative NRPS-like enzyme [Metarhizium anisopliae]]	superfamily	354307	184	468	1.15827e-16	82.3331	cl17068	AFD_class_I superfamily	70	-	-	Adenylate forming domain, Class I superfamily; This family includes acyl- and aryl-CoA ligases, as well as the adenylation domain of nonribosomal peptide synthetases and firefly luciferases. The adenylate-forming enzymes catalyze an ATP-dependent two-step reaction to first activate a carboxylate substrate as an adenylate and then transfer the carboxylate to the pantetheine group of either coenzym…
Q#289 - >KFG81951.1 putative NRPS-like enzyme [Metarhizium anisopliae][putative NRPS-like enzyme [Metarhizium anisopliae]]	superfamily	354307	432	524	0.00154153	42.0704	cl17068	AFD_class_I superfamily	70	N	-	Adenylate forming domain, Class I superfamily; This family includes acyl- and aryl-CoA ligases, as well as the adenylation domain of nonribosomal peptide synthetases and firefly luciferases. The adenylate-forming enzymes catalyze an ATP-dependent two-step reaction to first activate a carboxylate substrate as an adenylate and then transfer the carboxylate to the pantetheine group of either coenzym…
Q#303 - >KFG82172.1 polyketide synthase [Metarhizium anisopliae][polyketide synthase [Metarhizium anisopliae]]	superfamily	354307	41	509	7.94552e-160	501.673	cl17068	AFD_class_I superfamily	70	-	-	Adenylate forming domain, Class I superfamily; This family includes acyl- and aryl-CoA ligases, as well as the adenylation domain of nonribosomal peptide synthetases and firefly luciferases. The adenylate-forming enzymes catalyze an ATP-dependent two-step reaction to first activate a carboxylate substrate as an adenylate and then transfer the carboxylate to the pantetheine group of either coenzym…
Q#341 - >KFG82779.1 putative nonribosomal peptide synthase [Metarhizium anisopliae][putative nonribosomal peptide synthase [Metarhizium anisopliae]]	superfamily	354307	1230	1748	0	666.938	cl17068	AFD_class_I superfamily	70	-	-	Adenylate forming domain, Class I superfamily; This family includes acyl- and aryl-CoA ligases, as well as the adenylation domain of nonribosomal peptide synthetases and firefly luciferases. The adenylate-forming enzymes catalyze an ATP-dependent two-step reaction to first activate a carboxylate substrate as an adenylate and then transfer the carboxylate to the pantetheine group of either coenzym…
Q#341 - >KFG82779.1 putative nonribosomal peptide synthase [Metarhizium anisopliae][putative nonribosomal peptide synthase [Metarhizium anisopliae]]	superfamily	354307	121	668	0	613.78	cl17068	AFD_class_I superfamily	70	-	-	Adenylate forming domain, Class I superfamily; This family includes acyl- and aryl-CoA ligases, as well as the adenylation domain of nonribosomal peptide synthetases and firefly luciferases. The adenylate-forming enzymes catalyze an ATP-dependent two-step reaction to first activate a carboxylate substrate as an adenylate and then transfer the carboxylate to the pantetheine group of either coenzym…
Q#341 - >KFG82779.1 putative nonribosomal peptide synthase [Metarhizium anisopliae][putative nonribosomal peptide synthase [Metarhizium anisopliae]]	superfamily	354307	2775	3003	4.64442e-68	239.366	cl17068	AFD_class_I superfamily	70	N	-	Adenylate forming domain, Class I superfamily; This family includes acyl- and aryl-CoA ligases, as well as the adenylation domain of nonribosomal peptide synthetases and firefly luciferases. The adenylate-forming enzymes catalyze an ATP-dependent two-step reaction to first activate a carboxylate substrate as an adenylate and then transfer the carboxylate to the pantetheine group of either coenzym…
Q#343 - >KFG82816.1 hypothetical protein MANI_117325 [Metarhizium anisopliae][hypothetical protein MANI_117325 [Metarhizium anisopliae]]	superfamily	354307	650	1159	3.45191e-160	504.769	cl17068	AFD_class_I superfamily	70	-	-	Adenylate forming domain, Class I superfamily; This family includes acyl- and aryl-CoA ligases, as well as the adenylation domain of nonribosomal peptide synthetases and firefly luciferases. The adenylate-forming enzymes catalyze an ATP-dependent two-step reaction to first activate a carboxylate substrate as an adenylate and then transfer the carboxylate to the pantetheine group of either coenzym…
Q#381 - >KFG83474.1 L-aminoadipate-semialdehyde dehydrogenase large subunit [Metarhizium anisopliae][L-aminoadipate-semialdehyde dehydrogenase large subunit [Metarhizium anisopliae]]	superfamily	354307	30	556	0	616.838	cl17068	AFD_class_I superfamily	70	-	-	Adenylate forming domain, Class I superfamily; This family includes acyl- and aryl-CoA ligases, as well as the adenylation domain of nonribosomal peptide synthetases and firefly luciferases. The adenylate-forming enzymes catalyze an ATP-dependent two-step reaction to first activate a carboxylate substrate as an adenylate and then transfer the carboxylate to the pantetheine group of either coenzym…
Q#421 - >KFG84336.1 nonribosomal peptide synthase [Metarhizium anisopliae][nonribosomal peptide synthase [Metarhizium anisopliae]]	superfamily	354307	1404	1916	4.66648e-101	334.511	cl17068	AFD_class_I superfamily	70	-	-	Adenylate forming domain, Class I superfamily; This family includes acyl- and aryl-CoA ligases, as well as the adenylation domain of nonribosomal peptide synthetases and firefly luciferases. The adenylate-forming enzymes catalyze an ATP-dependent two-step reaction to first activate a carboxylate substrate as an adenylate and then transfer the carboxylate to the pantetheine group of either coenzym…
Q#440 - >KFG84559.1 putative NRPS-like enzyme [Metarhizium anisopliae][putative NRPS-like enzyme [Metarhizium anisopliae]]	superfamily	354307	33	504	1.93761e-159	476.031	cl17068	AFD_class_I superfamily	70	-	-	Adenylate forming domain, Class I superfamily; This family includes acyl- and aryl-CoA ligases, as well as the adenylation domain of nonribosomal peptide synthetases and firefly luciferases. The adenylate-forming enzymes catalyze an ATP-dependent two-step reaction to first activate a carboxylate substrate as an adenylate and then transfer the carboxylate to the pantetheine group of either coenzym…
Q#447 - >KFG84671.1 putative nonribosomal peptide synthase [Metarhizium anisopliae][putative nonribosomal peptide synthase [Metarhizium anisopliae]]	superfamily	354307	5256	5773	0	674.642	cl17068	AFD_class_I superfamily	70	-	-	Adenylate forming domain, Class I superfamily; This family includes acyl- and aryl-CoA ligases, as well as the adenylation domain of nonribosomal peptide synthetases and firefly luciferases. The adenylate-forming enzymes catalyze an ATP-dependent two-step reaction to first activate a carboxylate substrate as an adenylate and then transfer the carboxylate to the pantetheine group of either coenzym…
Q#447 - >KFG84671.1 putative nonribosomal peptide synthase [Metarhizium anisopliae][putative nonribosomal peptide synthase [Metarhizium anisopliae]]	superfamily	354307	1566	2082	0	650.76	cl17068	AFD_class_I superfamily	70	-	-	Adenylate forming domain, Class I superfamily; This family includes acyl- and aryl-CoA ligases, as well as the adenylation domain of nonribosomal peptide synthetases and firefly luciferases. The adenylate-forming enzymes catalyze an ATP-dependent two-step reaction to first activate a carboxylate substrate as an adenylate and then transfer the carboxylate to the pantetheine group of either coenzym…
Q#447 - >KFG84671.1 putative nonribosomal peptide synthase [Metarhizium anisopliae][putative nonribosomal peptide synthase [Metarhizium anisopliae]]	superfamily	354307	8335	8852	0	650.374	cl17068	AFD_class_I superfamily	70	-	-	Adenylate forming domain, Class I superfamily; This family includes acyl- and aryl-CoA ligases, as well as the adenylation domain of nonribosomal peptide synthetases and firefly luciferases. The adenylate-forming enzymes catalyze an ATP-dependent two-step reaction to first activate a carboxylate substrate as an adenylate and then transfer the carboxylate to the pantetheine group of either coenzym…
Q#447 - >KFG84671.1 putative nonribosomal peptide synthase [Metarhizium anisopliae][putative nonribosomal peptide synthase [Metarhizium anisopliae]]	superfamily	354307	2642	3149	0	632.27	cl17068	AFD_class_I superfamily	70	-	-	Adenylate forming domain, Class I superfamily; This family includes acyl- and aryl-CoA ligases, as well as the adenylation domain of nonribosomal peptide synthetases and firefly luciferases. The adenylate-forming enzymes catalyze an ATP-dependent two-step reaction to first activate a carboxylate substrate as an adenylate and then transfer the carboxylate to the pantetheine group of either coenzym…
Q#447 - >KFG84671.1 putative nonribosomal peptide synthase [Metarhizium anisopliae][putative nonribosomal peptide synthase [Metarhizium anisopliae]]	superfamily	354307	45	564	0	613.395	cl17068	AFD_class_I superfamily	70	-	-	Adenylate forming domain, Class I superfamily; This family includes acyl- and aryl-CoA ligases, as well as the adenylation domain of nonribosomal peptide synthetases and firefly luciferases. The adenylate-forming enzymes catalyze an ATP-dependent two-step reaction to first activate a carboxylate substrate as an adenylate and then transfer the carboxylate to the pantetheine group of either coenzym…
Q#447 - >KFG84671.1 putative nonribosomal peptide synthase [Metarhizium anisopliae][putative nonribosomal peptide synthase [Metarhizium anisopliae]]	superfamily	354307	3707	4232	0	587.587	cl17068	AFD_class_I superfamily	70	-	-	Adenylate forming domain, Class I superfamily; This family includes acyl- and aryl-CoA ligases, as well as the adenylation domain of nonribosomal peptide synthetases and firefly luciferases. The adenylate-forming enzymes catalyze an ATP-dependent two-step reaction to first activate a carboxylate substrate as an adenylate and then transfer the carboxylate to the pantetheine group of either coenzym…
Q#447 - >KFG84671.1 putative nonribosomal peptide synthase [Metarhizium anisopliae][putative nonribosomal peptide synthase [Metarhizium anisopliae]]	superfamily	354307	6809	7326	3.99537e-169	532.118	cl17068	AFD_class_I superfamily	70	-	-	Adenylate forming domain, Class I superfamily; This family includes acyl- and aryl-CoA ligases, as well as the adenylation domain of nonribosomal peptide synthetases and firefly luciferases. The adenylate-forming enzymes catalyze an ATP-dependent two-step reaction to first activate a carboxylate substrate as an adenylate and then transfer the carboxylate to the pantetheine group of either coenzym…
Q#458 - >KFG84832.1 putative aminoadipate-semialdehyde dehydrogenase [Metarhizium anisopliae][putative aminoadipate-semialdehyde dehydrogenase [Metarhizium anisopliae]]	superfamily	354307	465	983	0	562.934	cl17068	AFD_class_I superfamily	70	-	-	Adenylate forming domain, Class I superfamily; This family includes acyl- and aryl-CoA ligases, as well as the adenylation domain of nonribosomal peptide synthetases and firefly luciferases. The adenylate-forming enzymes catalyze an ATP-dependent two-step reaction to first activate a carboxylate substrate as an adenylate and then transfer the carboxylate to the pantetheine group of either coenzym…
Q#509 - >KFG85653.1 putative nonribosomal peptide synthase GliP-like [Metarhizium anisopliae][putative nonribosomal peptide synthase GliP-like [Metarhizium anisopliae]]	superfamily	354307	589	1058	1.49929e-132	419.407	cl17068	AFD_class_I superfamily	70	-	-	Adenylate forming domain, Class I superfamily; This family includes acyl- and aryl-CoA ligases, as well as the adenylation domain of nonribosomal peptide synthetases and firefly luciferases. The adenylate-forming enzymes catalyze an ATP-dependent two-step reaction to first activate a carboxylate substrate as an adenylate and then transfer the carboxylate to the pantetheine group of either coenzym…
Q#510 - >KFG85662.1 nonribosomal peptide synthase [Metarhizium anisopliae][nonribosomal peptide synthase [Metarhizium anisopliae]]	superfamily	354307	9105	9632	0	685.428	cl17068	AFD_class_I superfamily	70	-	-	Adenylate forming domain, Class I superfamily; This family includes acyl- and aryl-CoA ligases, as well as the adenylation domain of nonribosomal peptide synthetases and firefly luciferases. The adenylate-forming enzymes catalyze an ATP-dependent two-step reaction to first activate a carboxylate substrate as an adenylate and then transfer the carboxylate to the pantetheine group of either coenzym…
Q#510 - >KFG85662.1 nonribosomal peptide synthase [Metarhizium anisopliae][nonribosomal peptide synthase [Metarhizium anisopliae]]	superfamily	354307	1144	1663	0	648.448	cl17068	AFD_class_I superfamily	70	-	-	Adenylate forming domain, Class I superfamily; This family includes acyl- and aryl-CoA ligases, as well as the adenylation domain of nonribosomal peptide synthetases and firefly luciferases. The adenylate-forming enzymes catalyze an ATP-dependent two-step reaction to first activate a carboxylate substrate as an adenylate and then transfer the carboxylate to the pantetheine group of either coenzym…
Q#510 - >KFG85662.1 nonribosomal peptide synthase [Metarhizium anisopliae][nonribosomal peptide synthase [Metarhizium anisopliae]]	superfamily	354307	4894	5418	0	644.596	cl17068	AFD_class_I superfamily	70	-	-	Adenylate forming domain, Class I superfamily; This family includes acyl- and aryl-CoA ligases, as well as the adenylation domain of nonribosomal peptide synthetases and firefly luciferases. The adenylate-forming enzymes catalyze an ATP-dependent two-step reaction to first activate a carboxylate substrate as an adenylate and then transfer the carboxylate to the pantetheine group of either coenzym…
Q#510 - >KFG85662.1 nonribosomal peptide synthase [Metarhizium anisopliae][nonribosomal peptide synthase [Metarhizium anisopliae]]	superfamily	354307	6461	6977	0	639.974	cl17068	AFD_class_I superfamily	70	-	-	Adenylate forming domain, Class I superfamily; This family includes acyl- and aryl-CoA ligases, as well as the adenylation domain of nonribosomal peptide synthetases and firefly luciferases. The adenylate-forming enzymes catalyze an ATP-dependent two-step reaction to first activate a carboxylate substrate as an adenylate and then transfer the carboxylate to the pantetheine group of either coenzym…
Q#510 - >KFG85662.1 nonribosomal peptide synthase [Metarhizium anisopliae][nonribosomal peptide synthase [Metarhizium anisopliae]]	superfamily	354307	2236	2763	0	631.114	cl17068	AFD_class_I superfamily	70	-	-	Adenylate forming domain, Class I superfamily; This family includes acyl- and aryl-CoA ligases, as well as the adenylation domain of nonribosomal peptide synthetases and firefly luciferases. The adenylate-forming enzymes catalyze an ATP-dependent two-step reaction to first activate a carboxylate substrate as an adenylate and then transfer the carboxylate to the pantetheine group of either coenzym…
Q#510 - >KFG85662.1 nonribosomal peptide synthase [Metarhizium anisopliae][nonribosomal peptide synthase [Metarhizium anisopliae]]	superfamily	354307	54	571	0	628.418	cl17068	AFD_class_I superfamily	70	-	-	Adenylate forming domain, Class I superfamily; This family includes acyl- and aryl-CoA ligases, as well as the adenylation domain of nonribosomal peptide synthetases and firefly luciferases. The adenylate-forming enzymes catalyze an ATP-dependent two-step reaction to first activate a carboxylate substrate as an adenylate and then transfer the carboxylate to the pantetheine group of either coenzym…
Q#510 - >KFG85662.1 nonribosomal peptide synthase [Metarhizium anisopliae][nonribosomal peptide synthase [Metarhizium anisopliae]]	superfamily	354307	3803	4318	0	628.418	cl17068	AFD_class_I superfamily	70	-	-	Adenylate forming domain, Class I superfamily; This family includes acyl- and aryl-CoA ligases, as well as the adenylation domain of nonribosomal peptide synthetases and firefly luciferases. The adenylate-forming enzymes catalyze an ATP-dependent two-step reaction to first activate a carboxylate substrate as an adenylate and then transfer the carboxylate to the pantetheine group of either coenzym…
Q#510 - >KFG85662.1 nonribosomal peptide synthase [Metarhizium anisopliae][nonribosomal peptide synthase [Metarhizium anisopliae]]	superfamily	354307	7543	8069	0	618.018	cl17068	AFD_class_I superfamily	70	-	-	Adenylate forming domain, Class I superfamily; This family includes acyl- and aryl-CoA ligases, as well as the adenylation domain of nonribosomal peptide synthetases and firefly luciferases. The adenylate-forming enzymes catalyze an ATP-dependent two-step reaction to first activate a carboxylate substrate as an adenylate and then transfer the carboxylate to the pantetheine group of either coenzym…
Q#513 - >KFG85712.1 hypothetical protein MANI_020971 [Metarhizium anisopliae][hypothetical protein MANI_020971 [Metarhizium anisopliae]]	superfamily	354307	1350	1888	0	675.412	cl17068	AFD_class_I superfamily	70	-	-	Adenylate forming domain, Class I superfamily; This family includes acyl- and aryl-CoA ligases, as well as the adenylation domain of nonribosomal peptide synthetases and firefly luciferases. The adenylate-forming enzymes catalyze an ATP-dependent two-step reaction to first activate a carboxylate substrate as an adenylate and then transfer the carboxylate to the pantetheine group of either coenzym…
Q#513 - >KFG85712.1 hypothetical protein MANI_020971 [Metarhizium anisopliae][hypothetical protein MANI_020971 [Metarhizium anisopliae]]	superfamily	354307	253	789	0	619.173	cl17068	AFD_class_I superfamily	70	-	-	Adenylate forming domain, Class I superfamily; This family includes acyl- and aryl-CoA ligases, as well as the adenylation domain of nonribosomal peptide synthetases and firefly luciferases. The adenylate-forming enzymes catalyze an ATP-dependent two-step reaction to first activate a carboxylate substrate as an adenylate and then transfer the carboxylate to the pantetheine group of either coenzym…
Q#524 - >KFG85848.1 non-ribosomal peptide synthetase [Metarhizium anisopliae][non-ribosomal peptide synthetase [Metarhizium anisopliae]]	superfamily	354307	800	1317	0	596.061	cl17068	AFD_class_I superfamily	70	-	-	Adenylate forming domain, Class I superfamily; This family includes acyl- and aryl-CoA ligases, as well as the adenylation domain of nonribosomal peptide synthetases and firefly luciferases. The adenylate-forming enzymes catalyze an ATP-dependent two-step reaction to first activate a carboxylate substrate as an adenylate and then transfer the carboxylate to the pantetheine group of either coenzym…
Q#524 - >KFG85848.1 non-ribosomal peptide synthetase [Metarhizium anisopliae][non-ribosomal peptide synthetase [Metarhizium anisopliae]]	superfamily	354307	2575	3094	0	585.661	cl17068	AFD_class_I superfamily	70	-	-	Adenylate forming domain, Class I superfamily; This family includes acyl- and aryl-CoA ligases, as well as the adenylation domain of nonribosomal peptide synthetases and firefly luciferases. The adenylate-forming enzymes catalyze an ATP-dependent two-step reaction to first activate a carboxylate substrate as an adenylate and then transfer the carboxylate to the pantetheine group of either coenzym…
Q#524 - >KFG85848.1 non-ribosomal peptide synthetase [Metarhizium anisopliae][non-ribosomal peptide synthetase [Metarhizium anisopliae]]	superfamily	354307	132	216	8.51572e-17	86.0571	cl17068	AFD_class_I superfamily	70	NC	-	Adenylate forming domain, Class I superfamily; This family includes acyl- and aryl-CoA ligases, as well as the adenylation domain of nonribosomal peptide synthetases and firefly luciferases. The adenylate-forming enzymes catalyze an ATP-dependent two-step reaction to first activate a carboxylate substrate as an adenylate and then transfer the carboxylate to the pantetheine group of either coenzym…
Q#577 - >KFG86740.1 polyketide synthase [Metarhizium anisopliae][polyketide synthase [Metarhizium anisopliae]]	superfamily	354307	2834	3342	3.83329e-131	420.396	cl17068	AFD_class_I superfamily	70	-	-	Adenylate forming domain, Class I superfamily; This family includes acyl- and aryl-CoA ligases, as well as the adenylation domain of nonribosomal peptide synthetases and firefly luciferases. The adenylate-forming enzymes catalyze an ATP-dependent two-step reaction to first activate a carboxylate substrate as an adenylate and then transfer the carboxylate to the pantetheine group of either coenzym…
Q#18 - >KFG77722.1 ATP-dependent bile acid permease [Metarhizium anisopliae][ATP-dependent bile acid permease [Metarhizium anisopliae]]	superfamily	355390	1421	1669	1.78528e-111	352.181	cl25403	ABC_ATPase superfamily	52	-	-	ATP-binding cassette transporter nucleotide-binding domain; ABC transporters are a large family of proteins involved in the transport of a wide variety of different compounds, like sugars, ions, peptides, and more complex organic molecules. The nucleotide-binding domain shows the highest similarity between all members of the family. ABC transporters are a subset of nucleotide hydrolases that cont…
Q#18 - >KFG77722.1 ATP-dependent bile acid permease [Metarhizium anisopliae][ATP-dependent bile acid permease [Metarhizium anisopliae]]	superfamily	355390	721	947	4.00691e-107	339.445	cl25403	ABC_ATPase superfamily	52	-	-	ATP-binding cassette transporter nucleotide-binding domain; ABC transporters are a large family of proteins involved in the transport of a wide variety of different compounds, like sugars, ions, peptides, and more complex organic molecules. The nucleotide-binding domain shows the highest similarity between all members of the family. ABC transporters are a subset of nucleotide hydrolases that cont…
Q#47 - >KFG78188.1 putative ABC transporter [Metarhizium anisopliae][putative ABC transporter [Metarhizium anisopliae]]	superfamily	355390	1240	1455	1.60639e-88	287.094	cl25403	ABC_ATPase superfamily	52	-	-	ATP-binding cassette transporter nucleotide-binding domain; ABC transporters are a large family of proteins involved in the transport of a wide variety of different compounds, like sugars, ions, peptides, and more complex organic molecules. The nucleotide-binding domain shows the highest similarity between all members of the family. ABC transporters are a subset of nucleotide hydrolases that cont…
Q#47 - >KFG78188.1 putative ABC transporter [Metarhizium anisopliae][putative ABC transporter [Metarhizium anisopliae]]	superfamily	355390	456	679	3.20405e-82	268.989	cl25403	ABC_ATPase superfamily	52	-	-	ATP-binding cassette transporter nucleotide-binding domain; ABC transporters are a large family of proteins involved in the transport of a wide variety of different compounds, like sugars, ions, peptides, and more complex organic molecules. The nucleotide-binding domain shows the highest similarity between all members of the family. ABC transporters are a subset of nucleotide hydrolases that cont…
Q#52 - >KFG78266.1 putative transport protein [Metarhizium anisopliae][putative transport protein [Metarhizium anisopliae]]	superfamily	355390	587	824	5.61283e-148	434.35	cl25403	ABC_ATPase superfamily	52	-	-	ATP-binding cassette transporter nucleotide-binding domain; ABC transporters are a large family of proteins involved in the transport of a wide variety of different compounds, like sugars, ions, peptides, and more complex organic molecules. The nucleotide-binding domain shows the highest similarity between all members of the family. ABC transporters are a subset of nucleotide hydrolases that cont…
Q#67 - >KFG78449.1 putative ABC bile acid transporter [Metarhizium anisopliae][putative ABC bile acid transporter [Metarhizium anisopliae]]	superfamily	355390	1286	1526	3.71598e-112	353.337	cl25403	ABC_ATPase superfamily	52	-	-	ATP-binding cassette transporter nucleotide-binding domain; ABC transporters are a large family of proteins involved in the transport of a wide variety of different compounds, like sugars, ions, peptides, and more complex organic molecules. The nucleotide-binding domain shows the highest similarity between all members of the family. ABC transporters are a subset of nucleotide hydrolases that cont…
Q#67 - >KFG78449.1 putative ABC bile acid transporter [Metarhizium anisopliae][putative ABC bile acid transporter [Metarhizium anisopliae]]	superfamily	355390	610	826	4.65798e-89	287.828	cl25403	ABC_ATPase superfamily	52	-	-	ATP-binding cassette transporter nucleotide-binding domain; ABC transporters are a large family of proteins involved in the transport of a wide variety of different compounds, like sugars, ions, peptides, and more complex organic molecules. The nucleotide-binding domain shows the highest similarity between all members of the family. ABC transporters are a subset of nucleotide hydrolases that cont…
Q#89 - >KFG78779.1 putative chromosome segregation protein SudA [Metarhizium anisopliae][putative chromosome segregation protein SudA [Metarhizium anisopliae]]	superfamily	355390	3	158	2.37801e-98	312.657	cl25403	ABC_ATPase superfamily	52	C	-	ATP-binding cassette transporter nucleotide-binding domain; ABC transporters are a large family of proteins involved in the transport of a wide variety of different compounds, like sugars, ions, peptides, and more complex organic molecules. The nucleotide-binding domain shows the highest similarity between all members of the family. ABC transporters are a subset of nucleotide hydrolases that cont…
Q#89 - >KFG78779.1 putative chromosome segregation protein SudA [Metarhizium anisopliae][putative chromosome segregation protein SudA [Metarhizium anisopliae]]	superfamily	355390	1082	1181	2.74053e-52	183.616	cl25403	ABC_ATPase superfamily	52	N	-	ATP-binding cassette transporter nucleotide-binding domain; ABC transporters are a large family of proteins involved in the transport of a wide variety of different compounds, like sugars, ions, peptides, and more complex organic molecules. The nucleotide-binding domain shows the highest similarity between all members of the family. ABC transporters are a subset of nucleotide hydrolases that cont…
Q#136 - >KFG79558.1 interferon-induced GTP-binding protein Mx [Metarhizium anisopliae][interferon-induced GTP-binding protein Mx [Metarhizium anisopliae]]	superfamily	355390	9	261	4.31245e-30	119.213	cl25403	ABC_ATPase superfamily	52	-	-	ATP-binding cassette transporter nucleotide-binding domain; ABC transporters are a large family of proteins involved in the transport of a wide variety of different compounds, like sugars, ions, peptides, and more complex organic molecules. The nucleotide-binding domain shows the highest similarity between all members of the family. ABC transporters are a subset of nucleotide hydrolases that cont…
Q#139 - >KFG79598.1 ABC transporter [Metarhizium anisopliae][ABC transporter [Metarhizium anisopliae]]	superfamily	355390	1222	1482	1.97819e-87	283.616	cl25403	ABC_ATPase superfamily	52	-	-	ATP-binding cassette transporter nucleotide-binding domain; ABC transporters are a large family of proteins involved in the transport of a wide variety of different compounds, like sugars, ions, peptides, and more complex organic molecules. The nucleotide-binding domain shows the highest similarity between all members of the family. ABC transporters are a subset of nucleotide hydrolases that cont…
Q#139 - >KFG79598.1 ABC transporter [Metarhizium anisopliae][ABC transporter [Metarhizium anisopliae]]	superfamily	355390	608	808	1.41468e-80	263.561	cl25403	ABC_ATPase superfamily	52	-	-	ATP-binding cassette transporter nucleotide-binding domain; ABC transporters are a large family of proteins involved in the transport of a wide variety of different compounds, like sugars, ions, peptides, and more complex organic molecules. The nucleotide-binding domain shows the highest similarity between all members of the family. ABC transporters are a subset of nucleotide hydrolases that cont…
Q#171 - >KFG80107.1 ABC transporter ABCl1 [Metarhizium anisopliae][ABC transporter ABCl1 [Metarhizium anisopliae]]	superfamily	355390	876	1103	9.71911e-103	325.737	cl25403	ABC_ATPase superfamily	52	-	-	ATP-binding cassette transporter nucleotide-binding domain; ABC transporters are a large family of proteins involved in the transport of a wide variety of different compounds, like sugars, ions, peptides, and more complex organic molecules. The nucleotide-binding domain shows the highest similarity between all members of the family. ABC transporters are a subset of nucleotide hydrolases that cont…
Q#171 - >KFG80107.1 ABC transporter ABCl1 [Metarhizium anisopliae][ABC transporter ABCl1 [Metarhizium anisopliae]]	superfamily	355390	175	402	2.18468e-70	234.464	cl25403	ABC_ATPase superfamily	52	-	-	ATP-binding cassette transporter nucleotide-binding domain; ABC transporters are a large family of proteins involved in the transport of a wide variety of different compounds, like sugars, ions, peptides, and more complex organic molecules. The nucleotide-binding domain shows the highest similarity between all members of the family. ABC transporters are a subset of nucleotide hydrolases that cont…
Q#172 - >KFG80123.1 putative ABC transporter [Metarhizium anisopliae][putative ABC transporter [Metarhizium anisopliae]]	superfamily	355390	1239	1454	4.13624e-92	297.109	cl25403	ABC_ATPase superfamily	52	-	-	ATP-binding cassette transporter nucleotide-binding domain; ABC transporters are a large family of proteins involved in the transport of a wide variety of different compounds, like sugars, ions, peptides, and more complex organic molecules. The nucleotide-binding domain shows the highest similarity between all members of the family. ABC transporters are a subset of nucleotide hydrolases that cont…
Q#172 - >KFG80123.1 putative ABC transporter [Metarhizium anisopliae][putative ABC transporter [Metarhizium anisopliae]]	superfamily	355390	443	666	7.12205e-82	267.834	cl25403	ABC_ATPase superfamily	52	-	-	ATP-binding cassette transporter nucleotide-binding domain; ABC transporters are a large family of proteins involved in the transport of a wide variety of different compounds, like sugars, ions, peptides, and more complex organic molecules. The nucleotide-binding domain shows the highest similarity between all members of the family. ABC transporters are a subset of nucleotide hydrolases that cont…
Q#181 - >KFG80196.1 BMR1-like protein [Metarhizium anisopliae][BMR1-like protein [Metarhizium anisopliae]]	superfamily	355390	841	1068	4.65567e-114	356.553	cl25403	ABC_ATPase superfamily	52	-	-	ATP-binding cassette transporter nucleotide-binding domain; ABC transporters are a large family of proteins involved in the transport of a wide variety of different compounds, like sugars, ions, peptides, and more complex organic molecules. The nucleotide-binding domain shows the highest similarity between all members of the family. ABC transporters are a subset of nucleotide hydrolases that cont…
Q#181 - >KFG80196.1 BMR1-like protein [Metarhizium anisopliae][BMR1-like protein [Metarhizium anisopliae]]	superfamily	355390	166	389	8.19252e-83	269.517	cl25403	ABC_ATPase superfamily	52	-	-	ATP-binding cassette transporter nucleotide-binding domain; ABC transporters are a large family of proteins involved in the transport of a wide variety of different compounds, like sugars, ions, peptides, and more complex organic molecules. The nucleotide-binding domain shows the highest similarity between all members of the family. ABC transporters are a subset of nucleotide hydrolases that cont…
Q#201 - >KFG80447.1 elongation factor 3 [Metarhizium anisopliae][elongation factor 3 [Metarhizium anisopliae]]	superfamily	355390	480	668	2.6514e-48	168.396	cl25403	ABC_ATPase superfamily	52	-	-	ATP-binding cassette transporter nucleotide-binding domain; ABC transporters are a large family of proteins involved in the transport of a wide variety of different compounds, like sugars, ions, peptides, and more complex organic molecules. The nucleotide-binding domain shows the highest similarity between all members of the family. ABC transporters are a subset of nucleotide hydrolases that cont…
Q#201 - >KFG80447.1 elongation factor 3 [Metarhizium anisopliae][elongation factor 3 [Metarhizium anisopliae]]	superfamily	355390	719	1013	3.27546e-32	122.172	cl25403	ABC_ATPase superfamily	52	-	-	ATP-binding cassette transporter nucleotide-binding domain; ABC transporters are a large family of proteins involved in the transport of a wide variety of different compounds, like sugars, ions, peptides, and more complex organic molecules. The nucleotide-binding domain shows the highest similarity between all members of the family. ABC transporters are a subset of nucleotide hydrolases that cont…
Q#201 - >KFG80447.1 elongation factor 3 [Metarhizium anisopliae][elongation factor 3 [Metarhizium anisopliae]]	superfamily	355390	551	625	0.000463507	43.0159	cl25403	ABC_ATPase superfamily	52	NC	-	ATP-binding cassette transporter nucleotide-binding domain; ABC transporters are a large family of proteins involved in the transport of a wide variety of different compounds, like sugars, ions, peptides, and more complex organic molecules. The nucleotide-binding domain shows the highest similarity between all members of the family. ABC transporters are a subset of nucleotide hydrolases that cont…
Q#220 - >KFG80771.1 putative ABC multidrug transporter [Metarhizium anisopliae][putative ABC multidrug transporter [Metarhizium anisopliae]]	superfamily	355390	1224	1442	8.69003e-104	329.454	cl25403	ABC_ATPase superfamily	52	-	-	ATP-binding cassette transporter nucleotide-binding domain; ABC transporters are a large family of proteins involved in the transport of a wide variety of different compounds, like sugars, ions, peptides, and more complex organic molecules. The nucleotide-binding domain shows the highest similarity between all members of the family. ABC transporters are a subset of nucleotide hydrolases that cont…
Q#220 - >KFG80771.1 putative ABC multidrug transporter [Metarhizium anisopliae][putative ABC multidrug transporter [Metarhizium anisopliae]]	superfamily	355390	626	831	8.26936e-74	243.916	cl25403	ABC_ATPase superfamily	52	-	-	ATP-binding cassette transporter nucleotide-binding domain; ABC transporters are a large family of proteins involved in the transport of a wide variety of different compounds, like sugars, ions, peptides, and more complex organic molecules. The nucleotide-binding domain shows the highest similarity between all members of the family. ABC transporters are a subset of nucleotide hydrolases that cont…
Q#236 - >KFG80936.1 putative ABC multidrug transporter [Metarhizium anisopliae][putative ABC multidrug transporter [Metarhizium anisopliae]]	superfamily	355390	810	1036	9.69692e-105	330.745	cl25403	ABC_ATPase superfamily	52	-	-	ATP-binding cassette transporter nucleotide-binding domain; ABC transporters are a large family of proteins involved in the transport of a wide variety of different compounds, like sugars, ions, peptides, and more complex organic molecules. The nucleotide-binding domain shows the highest similarity between all members of the family. ABC transporters are a subset of nucleotide hydrolases that cont…
Q#236 - >KFG80936.1 putative ABC multidrug transporter [Metarhizium anisopliae][putative ABC multidrug transporter [Metarhizium anisopliae]]	superfamily	355390	143	360	6.78552e-73	241.398	cl25403	ABC_ATPase superfamily	52	-	-	ATP-binding cassette transporter nucleotide-binding domain; ABC transporters are a large family of proteins involved in the transport of a wide variety of different compounds, like sugars, ions, peptides, and more complex organic molecules. The nucleotide-binding domain shows the highest similarity between all members of the family. ABC transporters are a subset of nucleotide hydrolases that cont…
Q#251 - >KFG81168.1 ABC transporter [Metarhizium anisopliae][ABC transporter [Metarhizium anisopliae]]	superfamily	355390	1196	1413	9.5407e-99	315.202	cl25403	ABC_ATPase superfamily	52	-	-	ATP-binding cassette transporter nucleotide-binding domain; ABC transporters are a large family of proteins involved in the transport of a wide variety of different compounds, like sugars, ions, peptides, and more complex organic molecules. The nucleotide-binding domain shows the highest similarity between all members of the family. ABC transporters are a subset of nucleotide hydrolases that cont…
Q#251 - >KFG81168.1 ABC transporter [Metarhizium anisopliae][ABC transporter [Metarhizium anisopliae]]	superfamily	355390	601	800	1.58032e-70	234.671	cl25403	ABC_ATPase superfamily	52	-	-	ATP-binding cassette transporter nucleotide-binding domain; ABC transporters are a large family of proteins involved in the transport of a wide variety of different compounds, like sugars, ions, peptides, and more complex organic molecules. The nucleotide-binding domain shows the highest similarity between all members of the family. ABC transporters are a subset of nucleotide hydrolases that cont…
Q#283 - >KFG81842.1 hypothetical protein MANI_030002 [Metarhizium anisopliae][hypothetical protein MANI_030002 [Metarhizium anisopliae]]	superfamily	355390	1082	1321	2.15468e-120	373.413	cl25403	ABC_ATPase superfamily	52	-	-	ATP-binding cassette transporter nucleotide-binding domain; ABC transporters are a large family of proteins involved in the transport of a wide variety of different compounds, like sugars, ions, peptides, and more complex organic molecules. The nucleotide-binding domain shows the highest similarity between all members of the family. ABC transporters are a subset of nucleotide hydrolases that cont…
Q#283 - >KFG81842.1 hypothetical protein MANI_030002 [Metarhizium anisopliae][hypothetical protein MANI_030002 [Metarhizium anisopliae]]	superfamily	355390	399	687	4.12448e-110	345.679	cl25403	ABC_ATPase superfamily	52	-	-	ATP-binding cassette transporter nucleotide-binding domain; ABC transporters are a large family of proteins involved in the transport of a wide variety of different compounds, like sugars, ions, peptides, and more complex organic molecules. The nucleotide-binding domain shows the highest similarity between all members of the family. ABC transporters are a subset of nucleotide hydrolases that cont…
Q#299 - >KFG82120.1 heavy metal tolerance protein precursor [Metarhizium anisopliae][heavy metal tolerance protein precursor [Metarhizium anisopliae]]	superfamily	355390	680	915	7.71771e-142	423.18	cl25403	ABC_ATPase superfamily	52	-	-	ATP-binding cassette transporter nucleotide-binding domain; ABC transporters are a large family of proteins involved in the transport of a wide variety of different compounds, like sugars, ions, peptides, and more complex organic molecules. The nucleotide-binding domain shows the highest similarity between all members of the family. ABC transporters are a subset of nucleotide hydrolases that cont…
Q#306 - >KFG82242.1 ABC transporter [Metarhizium anisopliae][ABC transporter [Metarhizium anisopliae]]	superfamily	355390	1239	1450	4.2264e-82	268.604	cl25403	ABC_ATPase superfamily	52	-	-	ATP-binding cassette transporter nucleotide-binding domain; ABC transporters are a large family of proteins involved in the transport of a wide variety of different compounds, like sugars, ions, peptides, and more complex organic molecules. The nucleotide-binding domain shows the highest similarity between all members of the family. ABC transporters are a subset of nucleotide hydrolases that cont…
Q#306 - >KFG82242.1 ABC transporter [Metarhizium anisopliae][ABC transporter [Metarhizium anisopliae]]	superfamily	355390	464	688	2.23822e-81	266.678	cl25403	ABC_ATPase superfamily	52	-	-	ATP-binding cassette transporter nucleotide-binding domain; ABC transporters are a large family of proteins involved in the transport of a wide variety of different compounds, like sugars, ions, peptides, and more complex organic molecules. The nucleotide-binding domain shows the highest similarity between all members of the family. ABC transporters are a subset of nucleotide hydrolases that cont…
Q#385 - >KFG83652.1 putative ABC multidrug transporter [Metarhizium anisopliae][putative ABC multidrug transporter [Metarhizium anisopliae]]	superfamily	355390	1215	1440	9.56356e-84	273.215	cl25403	ABC_ATPase superfamily	52	-	-	ATP-binding cassette transporter nucleotide-binding domain; ABC transporters are a large family of proteins involved in the transport of a wide variety of different compounds, like sugars, ions, peptides, and more complex organic molecules. The nucleotide-binding domain shows the highest similarity between all members of the family. ABC transporters are a subset of nucleotide hydrolases that cont…
Q#385 - >KFG83652.1 putative ABC multidrug transporter [Metarhizium anisopliae][putative ABC multidrug transporter [Metarhizium anisopliae]]	superfamily	355390	616	819	5.59373e-75	247.383	cl25403	ABC_ATPase superfamily	52	-	-	ATP-binding cassette transporter nucleotide-binding domain; ABC transporters are a large family of proteins involved in the transport of a wide variety of different compounds, like sugars, ions, peptides, and more complex organic molecules. The nucleotide-binding domain shows the highest similarity between all members of the family. ABC transporters are a subset of nucleotide hydrolases that cont…
Q#449 - >KFG84727.1 ABC transporter [Metarhizium anisopliae][ABC transporter [Metarhizium anisopliae]]	superfamily	355390	777	1004	1.23829e-111	349.234	cl25403	ABC_ATPase superfamily	52	-	-	ATP-binding cassette transporter nucleotide-binding domain; ABC transporters are a large family of proteins involved in the transport of a wide variety of different compounds, like sugars, ions, peptides, and more complex organic molecules. The nucleotide-binding domain shows the highest similarity between all members of the family. ABC transporters are a subset of nucleotide hydrolases that cont…
Q#449 - >KFG84727.1 ABC transporter [Metarhizium anisopliae][ABC transporter [Metarhizium anisopliae]]	superfamily	355390	71	311	9.54173e-84	272.214	cl25403	ABC_ATPase superfamily	52	-	-	ATP-binding cassette transporter nucleotide-binding domain; ABC transporters are a large family of proteins involved in the transport of a wide variety of different compounds, like sugars, ions, peptides, and more complex organic molecules. The nucleotide-binding domain shows the highest similarity between all members of the family. ABC transporters are a subset of nucleotide hydrolases that cont…
Q#459 - >KFG84854.1 ABC drug exporter AtrF [Metarhizium anisopliae][ABC drug exporter AtrF [Metarhizium anisopliae]]	superfamily	355390	880	1102	5.23076e-101	320.73	cl25403	ABC_ATPase superfamily	52	-	-	ATP-binding cassette transporter nucleotide-binding domain; ABC transporters are a large family of proteins involved in the transport of a wide variety of different compounds, like sugars, ions, peptides, and more complex organic molecules. The nucleotide-binding domain shows the highest similarity between all members of the family. ABC transporters are a subset of nucleotide hydrolases that cont…
Q#459 - >KFG84854.1 ABC drug exporter AtrF [Metarhizium anisopliae][ABC drug exporter AtrF [Metarhizium anisopliae]]	superfamily	355390	191	416	2.78555e-83	271.058	cl25403	ABC_ATPase superfamily	52	-	-	ATP-binding cassette transporter nucleotide-binding domain; ABC transporters are a large family of proteins involved in the transport of a wide variety of different compounds, like sugars, ions, peptides, and more complex organic molecules. The nucleotide-binding domain shows the highest similarity between all members of the family. ABC transporters are a subset of nucleotide hydrolases that cont…
Q#463 - >KFG84914.1 putative ATP-binding cassette transporter [Metarhizium anisopliae][putative ATP-binding cassette transporter [Metarhizium anisopliae]]	superfamily	355390	627	817	1.35492e-70	234.671	cl25403	ABC_ATPase superfamily	52	-	-	ATP-binding cassette transporter nucleotide-binding domain; ABC transporters are a large family of proteins involved in the transport of a wide variety of different compounds, like sugars, ions, peptides, and more complex organic molecules. The nucleotide-binding domain shows the highest similarity between all members of the family. ABC transporters are a subset of nucleotide hydrolases that cont…
Q#463 - >KFG84914.1 putative ATP-binding cassette transporter [Metarhizium anisopliae][putative ATP-binding cassette transporter [Metarhizium anisopliae]]	superfamily	355390	1112	1336	7.10555e-66	221.984	cl25403	ABC_ATPase superfamily	52	-	-	ATP-binding cassette transporter nucleotide-binding domain; ABC transporters are a large family of proteins involved in the transport of a wide variety of different compounds, like sugars, ions, peptides, and more complex organic molecules. The nucleotide-binding domain shows the highest similarity between all members of the family. ABC transporters are a subset of nucleotide hydrolases that cont…
Q#483 - >KFG85180.1 ATP-binding cassette multidrug transport protein ATRC [Metarhizium anisopliae][ATP-binding cassette multidrug transport protein ATRC [Metarhizium anisopliae]]	superfamily	355390	392	638	6.38312e-123	379.961	cl25403	ABC_ATPase superfamily	52	-	-	ATP-binding cassette transporter nucleotide-binding domain; ABC transporters are a large family of proteins involved in the transport of a wide variety of different compounds, like sugars, ions, peptides, and more complex organic molecules. The nucleotide-binding domain shows the highest similarity between all members of the family. ABC transporters are a subset of nucleotide hydrolases that cont…
Q#483 - >KFG85180.1 ATP-binding cassette multidrug transport protein ATRC [Metarhizium anisopliae][ATP-binding cassette multidrug transport protein ATRC [Metarhizium anisopliae]]	superfamily	355390	1039	1294	2.60996e-120	373.028	cl25403	ABC_ATPase superfamily	52	-	-	ATP-binding cassette transporter nucleotide-binding domain; ABC transporters are a large family of proteins involved in the transport of a wide variety of different compounds, like sugars, ions, peptides, and more complex organic molecules. The nucleotide-binding domain shows the highest similarity between all members of the family. ABC transporters are a subset of nucleotide hydrolases that cont…
Q#496 - >KFG85417.1 ABC transporter family protein [Metarhizium anisopliae][ABC transporter family protein [Metarhizium anisopliae]]	superfamily	355390	1200	1428	4.38015e-117	366.048	cl25403	ABC_ATPase superfamily	52	-	-	ATP-binding cassette transporter nucleotide-binding domain; ABC transporters are a large family of proteins involved in the transport of a wide variety of different compounds, like sugars, ions, peptides, and more complex organic molecules. The nucleotide-binding domain shows the highest similarity between all members of the family. ABC transporters are a subset of nucleotide hydrolases that cont…
Q#496 - >KFG85417.1 ABC transporter family protein [Metarhizium anisopliae][ABC transporter family protein [Metarhizium anisopliae]]	superfamily	355390	610	800	3.03782e-105	332.512	cl25403	ABC_ATPase superfamily	52	-	-	ATP-binding cassette transporter nucleotide-binding domain; ABC transporters are a large family of proteins involved in the transport of a wide variety of different compounds, like sugars, ions, peptides, and more complex organic molecules. The nucleotide-binding domain shows the highest similarity between all members of the family. ABC transporters are a subset of nucleotide hydrolases that cont…
Q#500 - >KFG85498.1 putative ABC transporter [Metarhizium anisopliae][putative ABC transporter [Metarhizium anisopliae]]	superfamily	355390	91	308	2.22585e-76	252.192	cl25403	ABC_ATPase superfamily	52	-	-	ATP-binding cassette transporter nucleotide-binding domain; ABC transporters are a large family of proteins involved in the transport of a wide variety of different compounds, like sugars, ions, peptides, and more complex organic molecules. The nucleotide-binding domain shows the highest similarity between all members of the family. ABC transporters are a subset of nucleotide hydrolases that cont…
Q#500 - >KFG85498.1 putative ABC transporter [Metarhizium anisopliae][putative ABC transporter [Metarhizium anisopliae]]	superfamily	355390	714	944	4.67061e-74	245.643	cl25403	ABC_ATPase superfamily	52	-	-	ATP-binding cassette transporter nucleotide-binding domain; ABC transporters are a large family of proteins involved in the transport of a wide variety of different compounds, like sugars, ions, peptides, and more complex organic molecules. The nucleotide-binding domain shows the highest similarity between all members of the family. ABC transporters are a subset of nucleotide hydrolases that cont…
Q#502 - >KFG85532.1 structural maintenance of chromosome complex subunit SmcA [Metarhizium anisopliae][structural maintenance of chromosome complex subunit SmcA [Metarhizium anisopliae]]	superfamily	355390	967	1069	3.98683e-65	218.619	cl25403	ABC_ATPase superfamily	52	N	-	ATP-binding cassette transporter nucleotide-binding domain; ABC transporters are a large family of proteins involved in the transport of a wide variety of different compounds, like sugars, ions, peptides, and more complex organic molecules. The nucleotide-binding domain shows the highest similarity between all members of the family. ABC transporters are a subset of nucleotide hydrolases that cont…
Q#502 - >KFG85532.1 structural maintenance of chromosome complex subunit SmcA [Metarhizium anisopliae][structural maintenance of chromosome complex subunit SmcA [Metarhizium anisopliae]]	superfamily	355390	75	223	4.86622e-58	198.589	cl25403	ABC_ATPase superfamily	52	C	-	ATP-binding cassette transporter nucleotide-binding domain; ABC transporters are a large family of proteins involved in the transport of a wide variety of different compounds, like sugars, ions, peptides, and more complex organic molecules. The nucleotide-binding domain shows the highest similarity between all members of the family. ABC transporters are a subset of nucleotide hydrolases that cont…
Q#605 - >KFG87114.1 putative ABC multidrug transporter [Metarhizium anisopliae][putative ABC multidrug transporter [Metarhizium anisopliae]]	superfamily	355390	1247	1489	5.97771e-99	316.358	cl25403	ABC_ATPase superfamily	52	-	-	ATP-binding cassette transporter nucleotide-binding domain; ABC transporters are a large family of proteins involved in the transport of a wide variety of different compounds, like sugars, ions, peptides, and more complex organic molecules. The nucleotide-binding domain shows the highest similarity between all members of the family. ABC transporters are a subset of nucleotide hydrolases that cont…
Q#605 - >KFG87114.1 putative ABC multidrug transporter [Metarhizium anisopliae][putative ABC multidrug transporter [Metarhizium anisopliae]]	superfamily	355390	626	826	1.41164e-91	294.762	cl25403	ABC_ATPase superfamily	52	-	-	ATP-binding cassette transporter nucleotide-binding domain; ABC transporters are a large family of proteins involved in the transport of a wide variety of different compounds, like sugars, ions, peptides, and more complex organic molecules. The nucleotide-binding domain shows the highest similarity between all members of the family. ABC transporters are a subset of nucleotide hydrolases that cont…
Q#670 - >KFG88246.1 ABC transporter domain containing protein [Metarhizium anisopliae][ABC transporter domain containing protein [Metarhizium anisopliae]]	superfamily	355390	27	239	5.176e-17	79.8847	cl25403	ABC_ATPase superfamily	52	-	-	ATP-binding cassette transporter nucleotide-binding domain; ABC transporters are a large family of proteins involved in the transport of a wide variety of different compounds, like sugars, ions, peptides, and more complex organic molecules. The nucleotide-binding domain shows the highest similarity between all members of the family. ABC transporters are a subset of nucleotide hydrolases that cont…
Q#670 - >KFG88246.1 ABC transporter domain containing protein [Metarhizium anisopliae][ABC transporter domain containing protein [Metarhizium anisopliae]]	superfamily	355390	344	548	1.36986e-08	55.2319	cl25403	ABC_ATPase superfamily	52	C	-	ATP-binding cassette transporter nucleotide-binding domain; ABC transporters are a large family of proteins involved in the transport of a wide variety of different compounds, like sugars, ions, peptides, and more complex organic molecules. The nucleotide-binding domain shows the highest similarity between all members of the family. ABC transporters are a subset of nucleotide hydrolases that cont…
Q#15 - >KFG77704.1 polyketide synthase [Metarhizium anisopliae][polyketide synthase [Metarhizium anisopliae]]	superfamily	352868	866	1164	1.74088e-93	305.096	cl08282	Acyl_transf_1 superfamily	37	-	-	Acyl transferase domain; Acyl transferase domain.
Q#15 - >KFG77704.1 polyketide synthase [Metarhizium anisopliae][polyketide synthase [Metarhizium anisopliae]]	superfamily	352868	19	261	3.82119e-78	258.632	cl08282	Acyl_transf_1 superfamily	37	-	-	Acyl transferase domain; Acyl transferase domain.
Q#62 - >KFG78398.1 polyketide synthase [Metarhizium anisopliae][polyketide synthase [Metarhizium anisopliae]]	superfamily	352868	558	863	1.09809e-86	285.451	cl08282	Acyl_transf_1 superfamily	37	-	-	Acyl transferase domain; Acyl transferase domain.
Q#70 - >KFG78523.1 hypothetical protein MANI_121659 [Metarhizium anisopliae][hypothetical protein MANI_121659 [Metarhizium anisopliae]]	superfamily	352868	578	894	1.07099e-89	294.31	cl08282	Acyl_transf_1 superfamily	37	-	-	Acyl transferase domain; Acyl transferase domain.
Q#78 - >KFG78606.1 polyketide synthase [Metarhizium anisopliae][polyketide synthase [Metarhizium anisopliae]]	superfamily	352868	628	956	8.11267e-100	323.585	cl08282	Acyl_transf_1 superfamily	37	-	-	Acyl transferase domain; Acyl transferase domain.
Q#83 - >KFG78692.1 putative polyketide synthase [Metarhizium anisopliae][putative polyketide synthase [Metarhizium anisopliae]]	superfamily	352868	1	181	9.36366e-51	181.447	cl08282	Acyl_transf_1 superfamily	37	N	-	Acyl transferase domain; Acyl transferase domain.
Q#103 - >KFG79044.1 putative polyketide synthase [Metarhizium anisopliae][putative polyketide synthase [Metarhizium anisopliae]]	superfamily	352868	569	879	1.34824e-108	348.623	cl08282	Acyl_transf_1 superfamily	37	-	-	Acyl transferase domain; Acyl transferase domain.
Q#104 - >KFG79049.1 putative polyketide synthase [Metarhizium anisopliae][putative polyketide synthase [Metarhizium anisopliae]]	superfamily	352868	899	1202	6.11567e-97	314.341	cl08282	Acyl_transf_1 superfamily	37	-	-	Acyl transferase domain; Acyl transferase domain.
Q#104 - >KFG79049.1 putative polyketide synthase [Metarhizium anisopliae][putative polyketide synthase [Metarhizium anisopliae]]	superfamily	352868	9	231	9.02722e-62	211.252	cl08282	Acyl_transf_1 superfamily	37	-	-	Acyl transferase domain; Acyl transferase domain.
Q#106 - >KFG79077.1 hybrid PKS-NRPS protein [Metarhizium anisopliae][hybrid PKS-NRPS protein [Metarhizium anisopliae]]	superfamily	352868	549	864	3.74354e-108	347.853	cl08282	Acyl_transf_1 superfamily	37	-	-	Acyl transferase domain; Acyl transferase domain.
Q#109 - >KFG79130.1 putative polyketide synthase [Metarhizium anisopliae][putative polyketide synthase [Metarhizium anisopliae]]	superfamily	352868	605	911	2.60076e-89	293.155	cl08282	Acyl_transf_1 superfamily	37	-	-	Acyl transferase domain; Acyl transferase domain.
Q#151 - >KFG79719.1 putative hybrid NRPS/PKS enzyme [Metarhizium anisopliae][putative hybrid NRPS/PKS enzyme [Metarhizium anisopliae]]	superfamily	352868	574	892	7.26805e-93	303.94	cl08282	Acyl_transf_1 superfamily	37	-	-	Acyl transferase domain; Acyl transferase domain.
Q#152 - >KFG79736.1 polyketide synthetase PksP [Metarhizium anisopliae][polyketide synthetase PksP [Metarhizium anisopliae]]	superfamily	352868	909	1209	1.29278e-93	305.096	cl08282	Acyl_transf_1 superfamily	37	-	-	Acyl transferase domain; Acyl transferase domain.
Q#152 - >KFG79736.1 polyketide synthetase PksP [Metarhizium anisopliae][polyketide synthetase PksP [Metarhizium anisopliae]]	superfamily	352868	8	243	2.90544e-60	207.015	cl08282	Acyl_transf_1 superfamily	37	-	-	Acyl transferase domain; Acyl transferase domain.
Q#219 - >KFG80765.1 polyketide synthase 3 [Metarhizium anisopliae][polyketide synthase 3 [Metarhizium anisopliae]]	superfamily	352868	553	873	1.09492e-96	314.726	cl08282	Acyl_transf_1 superfamily	37	-	-	Acyl transferase domain; Acyl transferase domain.
Q#223 - >KFG80775.1 fatty acid synthase subunit alpha reductase [Metarhizium anisopliae][fatty acid synthase subunit alpha reductase [Metarhizium anisopliae]]	superfamily	352868	21	70	9.30013e-06	49.2073	cl08282	Acyl_transf_1 superfamily	37	N	-	Acyl transferase domain; Acyl transferase domain.
Q#226 - >KFG80800.1 polyketide synthase [Metarhizium anisopliae][polyketide synthase [Metarhizium anisopliae]]	superfamily	352868	615	931	5.63327e-114	364.031	cl08282	Acyl_transf_1 superfamily	37	-	-	Acyl transferase domain; Acyl transferase domain.
Q#268 - >KFG81478.1 putative polyketide synthase [Metarhizium anisopliae][putative polyketide synthase [Metarhizium anisopliae]]	superfamily	352868	593	898	3.18706e-102	330.134	cl08282	Acyl_transf_1 superfamily	37	-	-	Acyl transferase domain; Acyl transferase domain.
Q#269 - >KFG81513.1 putative polyketide synthase [Metarhizium anisopliae][putative polyketide synthase [Metarhizium anisopliae]]	superfamily	352868	558	875	9.48311e-89	291.614	cl08282	Acyl_transf_1 superfamily	37	-	-	Acyl transferase domain; Acyl transferase domain.
Q#286 - >KFG81921.1 polyketide synthase [Metarhizium anisopliae][polyketide synthase [Metarhizium anisopliae]]	superfamily	352868	891	1177	6.51615e-57	199.936	cl08282	Acyl_transf_1 superfamily	37	-	-	Acyl transferase domain; Acyl transferase domain.
Q#303 - >KFG82172.1 polyketide synthase [Metarhizium anisopliae][polyketide synthase [Metarhizium anisopliae]]	superfamily	352868	1149	1452	6.55987e-119	378.284	cl08282	Acyl_transf_1 superfamily	37	-	-	Acyl transferase domain; Acyl transferase domain.
Q#333 - >KFG82720.1 putative polyketide synthase [Metarhizium anisopliae][putative polyketide synthase [Metarhizium anisopliae]]	superfamily	352868	933	1234	5.36229e-79	263.109	cl08282	Acyl_transf_1 superfamily	37	-	-	Acyl transferase domain; Acyl transferase domain.
Q#333 - >KFG82720.1 putative polyketide synthase [Metarhizium anisopliae][putative polyketide synthase [Metarhizium anisopliae]]	superfamily	352868	19	258	2.90681e-59	203.933	cl08282	Acyl_transf_1 superfamily	37	-	-	Acyl transferase domain; Acyl transferase domain.
Q#387 - >KFG83671.1 polyketide synthetase PksP [Metarhizium anisopliae][polyketide synthetase PksP [Metarhizium anisopliae]]	superfamily	352868	910	1209	1.50527e-93	305.096	cl08282	Acyl_transf_1 superfamily	37	-	-	Acyl transferase domain; Acyl transferase domain.
Q#387 - >KFG83671.1 polyketide synthetase PksP [Metarhizium anisopliae][polyketide synthetase PksP [Metarhizium anisopliae]]	superfamily	352868	7	244	7.41486e-71	237.446	cl08282	Acyl_transf_1 superfamily	37	-	-	Acyl transferase domain; Acyl transferase domain.
Q#446 - >KFG84601.1 fatty acid synthase beta subunit dehydratase [Metarhizium anisopliae][fatty acid synthase beta subunit dehydratase [Metarhizium anisopliae]]	superfamily	352868	1694	2064	5.45234e-72	243.919	cl08282	Acyl_transf_1 superfamily	37	-	-	Acyl transferase domain; Acyl transferase domain.
Q#446 - >KFG84601.1 fatty acid synthase beta subunit dehydratase [Metarhizium anisopliae][fatty acid synthase beta subunit dehydratase [Metarhizium anisopliae]]	superfamily	352868	172	540	2.30057e-33	132.025	cl08282	Acyl_transf_1 superfamily	37	-	-	Acyl transferase domain; Acyl transferase domain.
Q#448 - >KFG84687.1 hypothetical protein MANI_020125 [Metarhizium anisopliae][hypothetical protein MANI_020125 [Metarhizium anisopliae]]	superfamily	352868	561	868	1.73395e-87	287.762	cl08282	Acyl_transf_1 superfamily	37	-	-	Acyl transferase domain; Acyl transferase domain.
Q#454 - >KFG84800.1 hypothetical protein MANI_027208 [Metarhizium anisopliae][hypothetical protein MANI_027208 [Metarhizium anisopliae]]	superfamily	352868	444	676	9.28779e-46	166.424	cl08282	Acyl_transf_1 superfamily	37	-	-	Acyl transferase domain; Acyl transferase domain.
Q#455 - >KFG84801.1 hypothetical protein MANI_027199 [Metarhizium anisopliae][hypothetical protein MANI_027199 [Metarhizium anisopliae]]	superfamily	352868	428	547	2.06379e-16	80.9096	cl08282	Acyl_transf_1 superfamily	37	N	-	Acyl transferase domain; Acyl transferase domain.
Q#457 - >KFG84831.1 putative polyketide synthase [Metarhizium anisopliae][putative polyketide synthase [Metarhizium anisopliae]]	superfamily	352868	548	872	1.42494e-100	325.511	cl08282	Acyl_transf_1 superfamily	37	-	-	Acyl transferase domain; Acyl transferase domain.
Q#511 - >KFG85670.1 putative polyketide synthase [Metarhizium anisopliae][putative polyketide synthase [Metarhizium anisopliae]]	superfamily	352868	986	1289	4.05692e-67	229.211	cl08282	Acyl_transf_1 superfamily	37	-	-	Acyl transferase domain; Acyl transferase domain.
Q#526 - >KFG85862.1 polyketide synthase [Metarhizium anisopliae][polyketide synthase [Metarhizium anisopliae]]	superfamily	352868	925	1227	2.46079e-78	261.568	cl08282	Acyl_transf_1 superfamily	37	-	-	Acyl transferase domain; Acyl transferase domain.
Q#526 - >KFG85862.1 polyketide synthase [Metarhizium anisopliae][polyketide synthase [Metarhizium anisopliae]]	superfamily	352868	18	256	2.37275e-55	193.148	cl08282	Acyl_transf_1 superfamily	37	-	-	Acyl transferase domain; Acyl transferase domain.
Q#536 - >KFG86083.1 hypothetical protein MANI_004781 [Metarhizium anisopliae][hypothetical protein MANI_004781 [Metarhizium anisopliae]]	superfamily	352868	553	871	6.2854e-112	358.253	cl08282	Acyl_transf_1 superfamily	37	-	-	Acyl transferase domain; Acyl transferase domain.
Q#577 - >KFG86740.1 polyketide synthase [Metarhizium anisopliae][polyketide synthase [Metarhizium anisopliae]]	superfamily	352868	544	854	7.41898e-114	364.416	cl08282	Acyl_transf_1 superfamily	37	-	-	Acyl transferase domain; Acyl transferase domain.
Q#653 - >KFG87975.1 putative polyketide synthase [Metarhizium anisopliae][putative polyketide synthase [Metarhizium anisopliae]]	superfamily	352868	924	1217	9.24586e-64	219.967	cl08282	Acyl_transf_1 superfamily	37	-	-	Acyl transferase domain; Acyl transferase domain.
Q#62 - >KFG78398.1 polyketide synthase [Metarhizium anisopliae][polyketide synthase [Metarhizium anisopliae]]	superfamily	355392	2000	2173	1.19315e-40	155.52	cl25409	SDR superfamily	35	N	-	Short-chain dehydrogenases/reductases (SDR); SDRs are a functionally diverse family of oxidoreductases that have a single domain with a structurally conserved Rossmann fold (alpha/beta folding pattern with a central beta-sheet), an NAD(P)(H)-binding region, and a structurally diverse C-terminal region. Classical SDRs are typically about 250 residues long, while extended SDRs are approximately 350…
Q#70 - >KFG78523.1 hypothetical protein MANI_121659 [Metarhizium anisopliae][hypothetical protein MANI_121659 [Metarhizium anisopliae]]	superfamily	355392	2198	2317	1.14451e-21	99.2813	cl25409	SDR superfamily	35	N	-	Short-chain dehydrogenases/reductases (SDR); SDRs are a functionally diverse family of oxidoreductases that have a single domain with a structurally conserved Rossmann fold (alpha/beta folding pattern with a central beta-sheet), an NAD(P)(H)-binding region, and a structurally diverse C-terminal region. Classical SDRs are typically about 250 residues long, while extended SDRs are approximately 350…
Q#78 - >KFG78606.1 polyketide synthase [Metarhizium anisopliae][polyketide synthase [Metarhizium anisopliae]]	superfamily	355392	2059	2227	1.37321e-25	111.321	cl25409	SDR superfamily	35	N	-	Short-chain dehydrogenases/reductases (SDR); SDRs are a functionally diverse family of oxidoreductases that have a single domain with a structurally conserved Rossmann fold (alpha/beta folding pattern with a central beta-sheet), an NAD(P)(H)-binding region, and a structurally diverse C-terminal region. Classical SDRs are typically about 250 residues long, while extended SDRs are approximately 350…
Q#83 - >KFG78692.1 putative polyketide synthase [Metarhizium anisopliae][putative polyketide synthase [Metarhizium anisopliae]]	superfamily	355392	1221	1352	2.27884e-15	79.251	cl25409	SDR superfamily	35	NC	-	Short-chain dehydrogenases/reductases (SDR); SDRs are a functionally diverse family of oxidoreductases that have a single domain with a structurally conserved Rossmann fold (alpha/beta folding pattern with a central beta-sheet), an NAD(P)(H)-binding region, and a structurally diverse C-terminal region. Classical SDRs are typically about 250 residues long, while extended SDRs are approximately 350…
Q#84 - >KFG78693.1 putative polyketide synthase [Metarhizium anisopliae][putative polyketide synthase [Metarhizium anisopliae]]	superfamily	355392	1231	1439	4.45444e-39	147.413	cl25409	SDR superfamily	35	C	-	Short-chain dehydrogenases/reductases (SDR); SDRs are a functionally diverse family of oxidoreductases that have a single domain with a structurally conserved Rossmann fold (alpha/beta folding pattern with a central beta-sheet), an NAD(P)(H)-binding region, and a structurally diverse C-terminal region. Classical SDRs are typically about 250 residues long, while extended SDRs are approximately 350…
Q#84 - >KFG78693.1 putative polyketide synthase [Metarhizium anisopliae][putative polyketide synthase [Metarhizium anisopliae]]	superfamily	355392	1	55	2.32468e-09	60.8602	cl25409	SDR superfamily	35	N	-	Short-chain dehydrogenases/reductases (SDR); SDRs are a functionally diverse family of oxidoreductases that have a single domain with a structurally conserved Rossmann fold (alpha/beta folding pattern with a central beta-sheet), an NAD(P)(H)-binding region, and a structurally diverse C-terminal region. Classical SDRs are typically about 250 residues long, while extended SDRs are approximately 350…
Q#103 - >KFG79044.1 putative polyketide synthase [Metarhizium anisopliae][putative polyketide synthase [Metarhizium anisopliae]]	superfamily	355392	2154	2331	7.06161e-41	156.291	cl25409	SDR superfamily	35	N	-	Short-chain dehydrogenases/reductases (SDR); SDRs are a functionally diverse family of oxidoreductases that have a single domain with a structurally conserved Rossmann fold (alpha/beta folding pattern with a central beta-sheet), an NAD(P)(H)-binding region, and a structurally diverse C-terminal region. Classical SDRs are typically about 250 residues long, while extended SDRs are approximately 350…
Q#106 - >KFG79077.1 hybrid PKS-NRPS protein [Metarhizium anisopliae][hybrid PKS-NRPS protein [Metarhizium anisopliae]]	superfamily	355392	3620	3852	2.35375e-56	198.644	cl25409	SDR superfamily	35	-	-	Short-chain dehydrogenases/reductases (SDR); SDRs are a functionally diverse family of oxidoreductases that have a single domain with a structurally conserved Rossmann fold (alpha/beta folding pattern with a central beta-sheet), an NAD(P)(H)-binding region, and a structurally diverse C-terminal region. Classical SDRs are typically about 250 residues long, while extended SDRs are approximately 350…
Q#106 - >KFG79077.1 hybrid PKS-NRPS protein [Metarhizium anisopliae][hybrid PKS-NRPS protein [Metarhizium anisopliae]]	superfamily	355392	2077	2298	2.05341e-54	196.352	cl25409	SDR superfamily	35	N	-	Short-chain dehydrogenases/reductases (SDR); SDRs are a functionally diverse family of oxidoreductases that have a single domain with a structurally conserved Rossmann fold (alpha/beta folding pattern with a central beta-sheet), an NAD(P)(H)-binding region, and a structurally diverse C-terminal region. Classical SDRs are typically about 250 residues long, while extended SDRs are approximately 350…
Q#106 - >KFG79077.1 hybrid PKS-NRPS protein [Metarhizium anisopliae][hybrid PKS-NRPS protein [Metarhizium anisopliae]]	superfamily	355392	1654	1778	0.000489978	45.4523	cl25409	SDR superfamily	35	C	-	Short-chain dehydrogenases/reductases (SDR); SDRs are a functionally diverse family of oxidoreductases that have a single domain with a structurally conserved Rossmann fold (alpha/beta folding pattern with a central beta-sheet), an NAD(P)(H)-binding region, and a structurally diverse C-terminal region. Classical SDRs are typically about 250 residues long, while extended SDRs are approximately 350…
Q#109 - >KFG79130.1 putative polyketide synthase [Metarhizium anisopliae][putative polyketide synthase [Metarhizium anisopliae]]	superfamily	355392	2039	2261	7.19354e-55	196.737	cl25409	SDR superfamily	35	N	-	Short-chain dehydrogenases/reductases (SDR); SDRs are a functionally diverse family of oxidoreductases that have a single domain with a structurally conserved Rossmann fold (alpha/beta folding pattern with a central beta-sheet), an NAD(P)(H)-binding region, and a structurally diverse C-terminal region. Classical SDRs are typically about 250 residues long, while extended SDRs are approximately 350…
Q#135 - >KFG79545.1 peptide synthetase 3 [Metarhizium anisopliae][peptide synthetase 3 [Metarhizium anisopliae]]	superfamily	355392	1297	1585	2.86822e-60	209.045	cl25409	SDR superfamily	35	-	-	Short-chain dehydrogenases/reductases (SDR); SDRs are a functionally diverse family of oxidoreductases that have a single domain with a structurally conserved Rossmann fold (alpha/beta folding pattern with a central beta-sheet), an NAD(P)(H)-binding region, and a structurally diverse C-terminal region. Classical SDRs are typically about 250 residues long, while extended SDRs are approximately 350…
Q#151 - >KFG79719.1 putative hybrid NRPS/PKS enzyme [Metarhizium anisopliae][putative hybrid NRPS/PKS enzyme [Metarhizium anisopliae]]	superfamily	355392	3676	3911	3.62782e-50	180.925	cl25409	SDR superfamily	35	-	-	Short-chain dehydrogenases/reductases (SDR); SDRs are a functionally diverse family of oxidoreductases that have a single domain with a structurally conserved Rossmann fold (alpha/beta folding pattern with a central beta-sheet), an NAD(P)(H)-binding region, and a structurally diverse C-terminal region. Classical SDRs are typically about 250 residues long, while extended SDRs are approximately 350…
Q#151 - >KFG79719.1 putative hybrid NRPS/PKS enzyme [Metarhizium anisopliae][putative hybrid NRPS/PKS enzyme [Metarhizium anisopliae]]	superfamily	355392	2129	2330	7.47195e-49	180.173	cl25409	SDR superfamily	35	N	-	Short-chain dehydrogenases/reductases (SDR); SDRs are a functionally diverse family of oxidoreductases that have a single domain with a structurally conserved Rossmann fold (alpha/beta folding pattern with a central beta-sheet), an NAD(P)(H)-binding region, and a structurally diverse C-terminal region. Classical SDRs are typically about 250 residues long, while extended SDRs are approximately 350…
Q#167 - >KFG79985.1 HCO3 [Metarhizium anisopliae][HCO3 [Metarhizium anisopliae]]	superfamily	355392	487	751	6.27989e-58	197.523	cl25409	SDR superfamily	35	-	-	Short-chain dehydrogenases/reductases (SDR); SDRs are a functionally diverse family of oxidoreductases that have a single domain with a structurally conserved Rossmann fold (alpha/beta folding pattern with a central beta-sheet), an NAD(P)(H)-binding region, and a structurally diverse C-terminal region. Classical SDRs are typically about 250 residues long, while extended SDRs are approximately 350…
Q#219 - >KFG80765.1 polyketide synthase 3 [Metarhizium anisopliae][polyketide synthase 3 [Metarhizium anisopliae]]	superfamily	355392	2096	2285	4.6235e-34	136.646	cl25409	SDR superfamily	35	N	-	Short-chain dehydrogenases/reductases (SDR); SDRs are a functionally diverse family of oxidoreductases that have a single domain with a structurally conserved Rossmann fold (alpha/beta folding pattern with a central beta-sheet), an NAD(P)(H)-binding region, and a structurally diverse C-terminal region. Classical SDRs are typically about 250 residues long, while extended SDRs are approximately 350…
Q#223 - >KFG80775.1 fatty acid synthase subunit alpha reductase [Metarhizium anisopliae][fatty acid synthase subunit alpha reductase [Metarhizium anisopliae]]	superfamily	355392	556	814	8.92663e-143	438.547	cl25409	SDR superfamily	35	-	-	Short-chain dehydrogenases/reductases (SDR); SDRs are a functionally diverse family of oxidoreductases that have a single domain with a structurally conserved Rossmann fold (alpha/beta folding pattern with a central beta-sheet), an NAD(P)(H)-binding region, and a structurally diverse C-terminal region. Classical SDRs are typically about 250 residues long, while extended SDRs are approximately 350…
Q#226 - >KFG80800.1 polyketide synthase [Metarhizium anisopliae][polyketide synthase [Metarhizium anisopliae]]	superfamily	355392	2297	2510	3.50784e-39	151.283	cl25409	SDR superfamily	35	N	-	Short-chain dehydrogenases/reductases (SDR); SDRs are a functionally diverse family of oxidoreductases that have a single domain with a structurally conserved Rossmann fold (alpha/beta folding pattern with a central beta-sheet), an NAD(P)(H)-binding region, and a structurally diverse C-terminal region. Classical SDRs are typically about 250 residues long, while extended SDRs are approximately 350…
Q#226 - >KFG80800.1 polyketide synthase [Metarhizium anisopliae][polyketide synthase [Metarhizium anisopliae]]	superfamily	355392	1762	1885	0.00501486	41.6003	cl25409	SDR superfamily	35	C	-	Short-chain dehydrogenases/reductases (SDR); SDRs are a functionally diverse family of oxidoreductases that have a single domain with a structurally conserved Rossmann fold (alpha/beta folding pattern with a central beta-sheet), an NAD(P)(H)-binding region, and a structurally diverse C-terminal region. Classical SDRs are typically about 250 residues long, while extended SDRs are approximately 350…
Q#263 - >KFG81276.1 putative NRPS-like enzyme [Metarhizium anisopliae][putative NRPS-like enzyme [Metarhizium anisopliae]]	superfamily	355392	705	996	1.87634e-37	142.405	cl25409	SDR superfamily	35	-	-	Short-chain dehydrogenases/reductases (SDR); SDRs are a functionally diverse family of oxidoreductases that have a single domain with a structurally conserved Rossmann fold (alpha/beta folding pattern with a central beta-sheet), an NAD(P)(H)-binding region, and a structurally diverse C-terminal region. Classical SDRs are typically about 250 residues long, while extended SDRs are approximately 350…
Q#268 - >KFG81478.1 putative polyketide synthase [Metarhizium anisopliae][putative polyketide synthase [Metarhizium anisopliae]]	superfamily	355392	2158	2353	8.4079e-48	176.321	cl25409	SDR superfamily	35	N	-	Short-chain dehydrogenases/reductases (SDR); SDRs are a functionally diverse family of oxidoreductases that have a single domain with a structurally conserved Rossmann fold (alpha/beta folding pattern with a central beta-sheet), an NAD(P)(H)-binding region, and a structurally diverse C-terminal region. Classical SDRs are typically about 250 residues long, while extended SDRs are approximately 350…
Q#269 - >KFG81513.1 putative polyketide synthase [Metarhizium anisopliae][putative polyketide synthase [Metarhizium anisopliae]]	superfamily	355392	2120	2306	3.34559e-38	148.587	cl25409	SDR superfamily	35	N	-	Short-chain dehydrogenases/reductases (SDR); SDRs are a functionally diverse family of oxidoreductases that have a single domain with a structurally conserved Rossmann fold (alpha/beta folding pattern with a central beta-sheet), an NAD(P)(H)-binding region, and a structurally diverse C-terminal region. Classical SDRs are typically about 250 residues long, while extended SDRs are approximately 350…
Q#269 - >KFG81513.1 putative polyketide synthase [Metarhizium anisopliae][putative polyketide synthase [Metarhizium anisopliae]]	superfamily	355392	1510	1594	0.000929951	43.9769	cl25409	SDR superfamily	35	C	-	Short-chain dehydrogenases/reductases (SDR); SDRs are a functionally diverse family of oxidoreductases that have a single domain with a structurally conserved Rossmann fold (alpha/beta folding pattern with a central beta-sheet), an NAD(P)(H)-binding region, and a structurally diverse C-terminal region. Classical SDRs are typically about 250 residues long, while extended SDRs are approximately 350…
Q#289 - >KFG81951.1 putative NRPS-like enzyme [Metarhizium anisopliae][putative NRPS-like enzyme [Metarhizium anisopliae]]	superfamily	355392	698	990	3.10902e-39	147.413	cl25409	SDR superfamily	35	-	-	Short-chain dehydrogenases/reductases (SDR); SDRs are a functionally diverse family of oxidoreductases that have a single domain with a structurally conserved Rossmann fold (alpha/beta folding pattern with a central beta-sheet), an NAD(P)(H)-binding region, and a structurally diverse C-terminal region. Classical SDRs are typically about 250 residues long, while extended SDRs are approximately 350…
Q#303 - >KFG82172.1 polyketide synthase [Metarhizium anisopliae][polyketide synthase [Metarhizium anisopliae]]	superfamily	355392	1528	1976	1.67464e-133	426.683	cl25409	SDR superfamily	35	-	-	Short-chain dehydrogenases/reductases (SDR); SDRs are a functionally diverse family of oxidoreductases that have a single domain with a structurally conserved Rossmann fold (alpha/beta folding pattern with a central beta-sheet), an NAD(P)(H)-binding region, and a structurally diverse C-terminal region. Classical SDRs are typically about 250 residues long, while extended SDRs are approximately 350…
Q#303 - >KFG82172.1 polyketide synthase [Metarhizium anisopliae][polyketide synthase [Metarhizium anisopliae]]	superfamily	355392	2133	2412	1.67841e-62	215.978	cl25409	SDR superfamily	35	-	-	Short-chain dehydrogenases/reductases (SDR); SDRs are a functionally diverse family of oxidoreductases that have a single domain with a structurally conserved Rossmann fold (alpha/beta folding pattern with a central beta-sheet), an NAD(P)(H)-binding region, and a structurally diverse C-terminal region. Classical SDRs are typically about 250 residues long, while extended SDRs are approximately 350…
Q#381 - >KFG83474.1 L-aminoadipate-semialdehyde dehydrogenase large subunit [Metarhizium anisopliae][L-aminoadipate-semialdehyde dehydrogenase large subunit [Metarhizium anisopliae]]	superfamily	355392	697	994	5.3708e-110	344.25	cl25409	SDR superfamily	35	-	-	Short-chain dehydrogenases/reductases (SDR); SDRs are a functionally diverse family of oxidoreductases that have a single domain with a structurally conserved Rossmann fold (alpha/beta folding pattern with a central beta-sheet), an NAD(P)(H)-binding region, and a structurally diverse C-terminal region. Classical SDRs are typically about 250 residues long, while extended SDRs are approximately 350…
Q#448 - >KFG84687.1 hypothetical protein MANI_020125 [Metarhizium anisopliae][hypothetical protein MANI_020125 [Metarhizium anisopliae]]	superfamily	355392	1993	2201	1.88204e-45	169.388	cl25409	SDR superfamily	35	N	-	Short-chain dehydrogenases/reductases (SDR); SDRs are a functionally diverse family of oxidoreductases that have a single domain with a structurally conserved Rossmann fold (alpha/beta folding pattern with a central beta-sheet), an NAD(P)(H)-binding region, and a structurally diverse C-terminal region. Classical SDRs are typically about 250 residues long, while extended SDRs are approximately 350…
Q#457 - >KFG84831.1 putative polyketide synthase [Metarhizium anisopliae][putative polyketide synthase [Metarhizium anisopliae]]	superfamily	355392	2146	2350	7.90245e-44	164.765	cl25409	SDR superfamily	35	N	-	Short-chain dehydrogenases/reductases (SDR); SDRs are a functionally diverse family of oxidoreductases that have a single domain with a structurally conserved Rossmann fold (alpha/beta folding pattern with a central beta-sheet), an NAD(P)(H)-binding region, and a structurally diverse C-terminal region. Classical SDRs are typically about 250 residues long, while extended SDRs are approximately 350…
Q#474 - >KFG85071.1 short-chain dehydrogenase [Metarhizium anisopliae][short-chain dehydrogenase [Metarhizium anisopliae]]	superfamily	355392	98	386	4.49351e-86	262.16	cl25409	SDR superfamily	35	-	-	Short-chain dehydrogenases/reductases (SDR); SDRs are a functionally diverse family of oxidoreductases that have a single domain with a structurally conserved Rossmann fold (alpha/beta folding pattern with a central beta-sheet), an NAD(P)(H)-binding region, and a structurally diverse C-terminal region. Classical SDRs are typically about 250 residues long, while extended SDRs are approximately 350…
Q#511 - >KFG85670.1 putative polyketide synthase [Metarhizium anisopliae][putative polyketide synthase [Metarhizium anisopliae]]	superfamily	355392	1960	2242	1.86722e-28	117.367	cl25409	SDR superfamily	35	-	-	Short-chain dehydrogenases/reductases (SDR); SDRs are a functionally diverse family of oxidoreductases that have a single domain with a structurally conserved Rossmann fold (alpha/beta folding pattern with a central beta-sheet), an NAD(P)(H)-binding region, and a structurally diverse C-terminal region. Classical SDRs are typically about 250 residues long, while extended SDRs are approximately 350…
Q#536 - >KFG86083.1 hypothetical protein MANI_004781 [Metarhizium anisopliae][hypothetical protein MANI_004781 [Metarhizium anisopliae]]	superfamily	355392	2112	2287	8.22139e-36	141.268	cl25409	SDR superfamily	35	N	-	Short-chain dehydrogenases/reductases (SDR); SDRs are a functionally diverse family of oxidoreductases that have a single domain with a structurally conserved Rossmann fold (alpha/beta folding pattern with a central beta-sheet), an NAD(P)(H)-binding region, and a structurally diverse C-terminal region. Classical SDRs are typically about 250 residues long, while extended SDRs are approximately 350…
Q#577 - >KFG86740.1 polyketide synthase [Metarhizium anisopliae][polyketide synthase [Metarhizium anisopliae]]	superfamily	355392	3484	3805	1.03903e-47	173.991	cl25409	SDR superfamily	35	-	-	Short-chain dehydrogenases/reductases (SDR); SDRs are a functionally diverse family of oxidoreductases that have a single domain with a structurally conserved Rossmann fold (alpha/beta folding pattern with a central beta-sheet), an NAD(P)(H)-binding region, and a structurally diverse C-terminal region. Classical SDRs are typically about 250 residues long, while extended SDRs are approximately 350…
Q#577 - >KFG86740.1 polyketide synthase [Metarhizium anisopliae][polyketide synthase [Metarhizium anisopliae]]	superfamily	355392	1964	2120	6.03083e-46	171.699	cl25409	SDR superfamily	35	N	-	Short-chain dehydrogenases/reductases (SDR); SDRs are a functionally diverse family of oxidoreductases that have a single domain with a structurally conserved Rossmann fold (alpha/beta folding pattern with a central beta-sheet), an NAD(P)(H)-binding region, and a structurally diverse C-terminal region. Classical SDRs are typically about 250 residues long, while extended SDRs are approximately 350…
Q#653 - >KFG87975.1 putative polyketide synthase [Metarhizium anisopliae][putative polyketide synthase [Metarhizium anisopliae]]	superfamily	355392	2254	2536	1.76178e-28	117.752	cl25409	SDR superfamily	35	-	-	Short-chain dehydrogenases/reductases (SDR); SDRs are a functionally diverse family of oxidoreductases that have a single domain with a structurally conserved Rossmann fold (alpha/beta folding pattern with a central beta-sheet), an NAD(P)(H)-binding region, and a structurally diverse C-terminal region. Classical SDRs are typically about 250 residues long, while extended SDRs are approximately 350…
Q#50 - >KFG78228.1 Heterokaryon incompatibility protein [Metarhizium anisopliae][Heterokaryon incompatibility protein [Metarhizium anisopliae]]	superfamily	356469	1138	1411	5.01619e-21	95.0944	cl29593	WD40 superfamily	33	-	-	WD40 domain, found in a number of eukaryotic proteins that cover a wide variety of functions including adaptor/regulatory modules in signal transduction, pre-mRNA processing and cytoskeleton assembly; typically contains a GH dipeptide 11-24 residues from its N-terminus and the WD dipeptide at its C-terminus and is 40 residues long, hence the name WD40; between GH and WD lies a conserved core; ser…
Q#50 - >KFG78228.1 Heterokaryon incompatibility protein [Metarhizium anisopliae][Heterokaryon incompatibility protein [Metarhizium anisopliae]]	superfamily	356469	882	1009	0.00369786	41.1664	cl29593	WD40 superfamily	33	N	-	WD40 domain, found in a number of eukaryotic proteins that cover a wide variety of functions including adaptor/regulatory modules in signal transduction, pre-mRNA processing and cytoskeleton assembly; typically contains a GH dipeptide 11-24 residues from its N-terminus and the WD dipeptide at its C-terminus and is 40 residues long, hence the name WD40; between GH and WD lies a conserved core; ser…
Q#54 - >KFG78300.1 Heterokaryon incompatibility protein R [Metarhizium anisopliae][Heterokaryon incompatibility protein R [Metarhizium anisopliae]]	superfamily	356469	891	1177	2.41881e-82	272.286	cl29593	WD40 superfamily	33	-	-	WD40 domain, found in a number of eukaryotic proteins that cover a wide variety of functions including adaptor/regulatory modules in signal transduction, pre-mRNA processing and cytoskeleton assembly; typically contains a GH dipeptide 11-24 residues from its N-terminus and the WD dipeptide at its C-terminus and is 40 residues long, hence the name WD40; between GH and WD lies a conserved core; ser…
Q#54 - >KFG78300.1 Heterokaryon incompatibility protein R [Metarhizium anisopliae][Heterokaryon incompatibility protein R [Metarhizium anisopliae]]	superfamily	356469	1058	1357	2.29824e-76	254.952	cl29593	WD40 superfamily	33	-	-	WD40 domain, found in a number of eukaryotic proteins that cover a wide variety of functions including adaptor/regulatory modules in signal transduction, pre-mRNA processing and cytoskeleton assembly; typically contains a GH dipeptide 11-24 residues from its N-terminus and the WD dipeptide at its C-terminus and is 40 residues long, hence the name WD40; between GH and WD lies a conserved core; ser…
Q#68 - >KFG78460.1 WD repeat protein [Metarhizium anisopliae][WD repeat protein [Metarhizium anisopliae]]	superfamily	356469	119	250	6.62465e-09	58.1152	cl29593	WD40 superfamily	33	N	-	WD40 domain, found in a number of eukaryotic proteins that cover a wide variety of functions including adaptor/regulatory modules in signal transduction, pre-mRNA processing and cytoskeleton assembly; typically contains a GH dipeptide 11-24 residues from its N-terminus and the WD dipeptide at its C-terminus and is 40 residues long, hence the name WD40; between GH and WD lies a conserved core; ser…
Q#68 - >KFG78460.1 WD repeat protein [Metarhizium anisopliae][WD repeat protein [Metarhizium anisopliae]]	superfamily	356469	733	1038	1.12494e-05	48.1	cl29593	WD40 superfamily	33	-	-	WD40 domain, found in a number of eukaryotic proteins that cover a wide variety of functions including adaptor/regulatory modules in signal transduction, pre-mRNA processing and cytoskeleton assembly; typically contains a GH dipeptide 11-24 residues from its N-terminus and the WD dipeptide at its C-terminus and is 40 residues long, hence the name WD40; between GH and WD lies a conserved core; ser…
Q#68 - >KFG78460.1 WD repeat protein [Metarhizium anisopliae][WD repeat protein [Metarhizium anisopliae]]	superfamily	356469	206	338	0.00010246	45.4036	cl29593	WD40 superfamily	33	C	-	WD40 domain, found in a number of eukaryotic proteins that cover a wide variety of functions including adaptor/regulatory modules in signal transduction, pre-mRNA processing and cytoskeleton assembly; typically contains a GH dipeptide 11-24 residues from its N-terminus and the WD dipeptide at its C-terminus and is 40 residues long, hence the name WD40; between GH and WD lies a conserved core; ser…
Q#115 - >KFG79241.1 WD repeat containing protein pop1 [Metarhizium anisopliae][WD repeat containing protein pop1 [Metarhizium anisopliae]]	superfamily	356469	702	1013	1.01002e-70	237.233	cl29593	WD40 superfamily	33	-	-	WD40 domain, found in a number of eukaryotic proteins that cover a wide variety of functions including adaptor/regulatory modules in signal transduction, pre-mRNA processing and cytoskeleton assembly; typically contains a GH dipeptide 11-24 residues from its N-terminus and the WD dipeptide at its C-terminus and is 40 residues long, hence the name WD40; between GH and WD lies a conserved core; ser…
Q#126 - >KFG79444.1 NACHT and WD40 domain protein [Metarhizium anisopliae][NACHT and WD40 domain protein [Metarhizium anisopliae]]	superfamily	356469	1108	1395	4.93174e-104	334.303	cl29593	WD40 superfamily	33	-	-	WD40 domain, found in a number of eukaryotic proteins that cover a wide variety of functions including adaptor/regulatory modules in signal transduction, pre-mRNA processing and cytoskeleton assembly; typically contains a GH dipeptide 11-24 residues from its N-terminus and the WD dipeptide at its C-terminus and is 40 residues long, hence the name WD40; between GH and WD lies a conserved core; ser…
Q#126 - >KFG79444.1 NACHT and WD40 domain protein [Metarhizium anisopliae][NACHT and WD40 domain protein [Metarhizium anisopliae]]	superfamily	356469	1318	1604	9.17946e-87	284.998	cl29593	WD40 superfamily	33	-	-	WD40 domain, found in a number of eukaryotic proteins that cover a wide variety of functions including adaptor/regulatory modules in signal transduction, pre-mRNA processing and cytoskeleton assembly; typically contains a GH dipeptide 11-24 residues from its N-terminus and the WD dipeptide at its C-terminus and is 40 residues long, hence the name WD40; between GH and WD lies a conserved core; ser…
Q#144 - >KFG79653.1 hypothetical protein MANI_111441 [Metarhizium anisopliae][hypothetical protein MANI_111441 [Metarhizium anisopliae]]	superfamily	356469	725	860	0.00466121	40.7812	cl29593	WD40 superfamily	33	NC	-	WD40 domain, found in a number of eukaryotic proteins that cover a wide variety of functions including adaptor/regulatory modules in signal transduction, pre-mRNA processing and cytoskeleton assembly; typically contains a GH dipeptide 11-24 residues from its N-terminus and the WD dipeptide at its C-terminus and is 40 residues long, hence the name WD40; between GH and WD lies a conserved core; ser…
Q#145 - >KFG79659.1 stalk rot protein [Metarhizium anisopliae][stalk rot protein [Metarhizium anisopliae]]	superfamily	356469	465	821	1.39713e-30	122.058	cl29593	WD40 superfamily	33	-	-	WD40 domain, found in a number of eukaryotic proteins that cover a wide variety of functions including adaptor/regulatory modules in signal transduction, pre-mRNA processing and cytoskeleton assembly; typically contains a GH dipeptide 11-24 residues from its N-terminus and the WD dipeptide at its C-terminus and is 40 residues long, hence the name WD40; between GH and WD lies a conserved core; ser…
Q#249 - >KFG81156.1 hypothetical protein MANI_006877 [Metarhizium anisopliae][hypothetical protein MANI_006877 [Metarhizium anisopliae]]	superfamily	356469	466	735	2.13834e-05	47.3296	cl29593	WD40 superfamily	33	-	-	WD40 domain, found in a number of eukaryotic proteins that cover a wide variety of functions including adaptor/regulatory modules in signal transduction, pre-mRNA processing and cytoskeleton assembly; typically contains a GH dipeptide 11-24 residues from its N-terminus and the WD dipeptide at its C-terminus and is 40 residues long, hence the name WD40; between GH and WD lies a conserved core; ser…
Q#255 - >KFG81190.1 beige/BEACH domain protein [Metarhizium anisopliae][beige/BEACH domain protein [Metarhizium anisopliae]]	superfamily	356469	2329	2589	2.52214e-08	57.73	cl29593	WD40 superfamily	33	N	-	WD40 domain, found in a number of eukaryotic proteins that cover a wide variety of functions including adaptor/regulatory modules in signal transduction, pre-mRNA processing and cytoskeleton assembly; typically contains a GH dipeptide 11-24 residues from its N-terminus and the WD dipeptide at its C-terminus and is 40 residues long, hence the name WD40; between GH and WD lies a conserved core; ser…
Q#280 - >KFG81794.1 hypothetical protein MANI_009668 [Metarhizium anisopliae][hypothetical protein MANI_009668 [Metarhizium anisopliae]]	superfamily	356469	63	264	1.61595e-06	51.5668	cl29593	WD40 superfamily	33	N	-	WD40 domain, found in a number of eukaryotic proteins that cover a wide variety of functions including adaptor/regulatory modules in signal transduction, pre-mRNA processing and cytoskeleton assembly; typically contains a GH dipeptide 11-24 residues from its N-terminus and the WD dipeptide at its C-terminus and is 40 residues long, hence the name WD40; between GH and WD lies a conserved core; ser…
Q#304 - >KFG82202.1 Pfs, NACHT and WD domain protein [Metarhizium anisopliae][Pfs, NACHT and WD domain protein [Metarhizium anisopliae]]	superfamily	356469	1043	1349	5.416e-54	190.624	cl29593	WD40 superfamily	33	-	-	WD40 domain, found in a number of eukaryotic proteins that cover a wide variety of functions including adaptor/regulatory modules in signal transduction, pre-mRNA processing and cytoskeleton assembly; typically contains a GH dipeptide 11-24 residues from its N-terminus and the WD dipeptide at its C-terminus and is 40 residues long, hence the name WD40; between GH and WD lies a conserved core; ser…
Q#304 - >KFG82202.1 Pfs, NACHT and WD domain protein [Metarhizium anisopliae][Pfs, NACHT and WD domain protein [Metarhizium anisopliae]]	superfamily	356469	869	1071	4.30571e-31	124.37	cl29593	WD40 superfamily	33	N	-	WD40 domain, found in a number of eukaryotic proteins that cover a wide variety of functions including adaptor/regulatory modules in signal transduction, pre-mRNA processing and cytoskeleton assembly; typically contains a GH dipeptide 11-24 residues from its N-terminus and the WD dipeptide at its C-terminus and is 40 residues long, hence the name WD40; between GH and WD lies a conserved core; ser…
Q#347 - >KFG82881.1 WD domain, G-beta repeat containing protein [Metarhizium anisopliae][WD domain, G-beta repeat containing protein [Metarhizium anisopliae]]	superfamily	356469	622	850	1.30914e-10	63.1228	cl29593	WD40 superfamily	33	N	-	WD40 domain, found in a number of eukaryotic proteins that cover a wide variety of functions including adaptor/regulatory modules in signal transduction, pre-mRNA processing and cytoskeleton assembly; typically contains a GH dipeptide 11-24 residues from its N-terminus and the WD dipeptide at its C-terminus and is 40 residues long, hence the name WD40; between GH and WD lies a conserved core; ser…
Q#347 - >KFG82881.1 WD domain, G-beta repeat containing protein [Metarhizium anisopliae][WD domain, G-beta repeat containing protein [Metarhizium anisopliae]]	superfamily	356469	389	658	3.93096e-06	49.6408	cl29593	WD40 superfamily	33	N	-	WD40 domain, found in a number of eukaryotic proteins that cover a wide variety of functions including adaptor/regulatory modules in signal transduction, pre-mRNA processing and cytoskeleton assembly; typically contains a GH dipeptide 11-24 residues from its N-terminus and the WD dipeptide at its C-terminus and is 40 residues long, hence the name WD40; between GH and WD lies a conserved core; ser…
Q#348 - >KFG82885.1 hypothetical protein MANI_110719 [Metarhizium anisopliae][hypothetical protein MANI_110719 [Metarhizium anisopliae]]	superfamily	356469	1210	1350	0.000918229	42.7072	cl29593	WD40 superfamily	33	NC	-	WD40 domain, found in a number of eukaryotic proteins that cover a wide variety of functions including adaptor/regulatory modules in signal transduction, pre-mRNA processing and cytoskeleton assembly; typically contains a GH dipeptide 11-24 residues from its N-terminus and the WD dipeptide at its C-terminus and is 40 residues long, hence the name WD40; between GH and WD lies a conserved core; ser…
Q#372 - >KFG83287.1 WD repeat protein [Metarhizium anisopliae][WD repeat protein [Metarhizium anisopliae]]	superfamily	356469	22	273	6.73989e-41	152.104	cl29593	WD40 superfamily	33	-	-	WD40 domain, found in a number of eukaryotic proteins that cover a wide variety of functions including adaptor/regulatory modules in signal transduction, pre-mRNA processing and cytoskeleton assembly; typically contains a GH dipeptide 11-24 residues from its N-terminus and the WD dipeptide at its C-terminus and is 40 residues long, hence the name WD40; between GH and WD lies a conserved core; ser…
Q#394 - >KFG83768.1 WD domain-containing protein [Metarhizium anisopliae][WD domain-containing protein [Metarhizium anisopliae]]	superfamily	356469	345	595	3.75595e-14	73.138	cl29593	WD40 superfamily	33	-	-	WD40 domain, found in a number of eukaryotic proteins that cover a wide variety of functions including adaptor/regulatory modules in signal transduction, pre-mRNA processing and cytoskeleton assembly; typically contains a GH dipeptide 11-24 residues from its N-terminus and the WD dipeptide at its C-terminus and is 40 residues long, hence the name WD40; between GH and WD lies a conserved core; ser…
Q#486 - >KFG85253.1 hypothetical protein MANI_114843 [Metarhizium anisopliae][hypothetical protein MANI_114843 [Metarhizium anisopliae]]	superfamily	356469	963	1290	1.82234e-81	269.975	cl29593	WD40 superfamily	33	-	-	WD40 domain, found in a number of eukaryotic proteins that cover a wide variety of functions including adaptor/regulatory modules in signal transduction, pre-mRNA processing and cytoskeleton assembly; typically contains a GH dipeptide 11-24 residues from its N-terminus and the WD dipeptide at its C-terminus and is 40 residues long, hence the name WD40; between GH and WD lies a conserved core; ser…
Q#486 - >KFG85253.1 hypothetical protein MANI_114843 [Metarhizium anisopliae][hypothetical protein MANI_114843 [Metarhizium anisopliae]]	superfamily	356469	1137	1442	3.80713e-80	266.123	cl29593	WD40 superfamily	33	-	-	WD40 domain, found in a number of eukaryotic proteins that cover a wide variety of functions including adaptor/regulatory modules in signal transduction, pre-mRNA processing and cytoskeleton assembly; typically contains a GH dipeptide 11-24 residues from its N-terminus and the WD dipeptide at its C-terminus and is 40 residues long, hence the name WD40; between GH and WD lies a conserved core; ser…
Q#486 - >KFG85253.1 hypothetical protein MANI_114843 [Metarhizium anisopliae][hypothetical protein MANI_114843 [Metarhizium anisopliae]]	superfamily	356469	1406	1533	8.44497e-14	73.9084	cl29593	WD40 superfamily	33	C	-	WD40 domain, found in a number of eukaryotic proteins that cover a wide variety of functions including adaptor/regulatory modules in signal transduction, pre-mRNA processing and cytoskeleton assembly; typically contains a GH dipeptide 11-24 residues from its N-terminus and the WD dipeptide at its C-terminus and is 40 residues long, hence the name WD40; between GH and WD lies a conserved core; ser…
Q#503 - >KFG85548.1 putative meiotic regulator-interacting protein [Metarhizium anisopliae][putative meiotic regulator-interacting protein [Metarhizium anisopliae]]	superfamily	356469	1088	1393	8.58509e-16	79.3012	cl29593	WD40 superfamily	33	-	-	WD40 domain, found in a number of eukaryotic proteins that cover a wide variety of functions including adaptor/regulatory modules in signal transduction, pre-mRNA processing and cytoskeleton assembly; typically contains a GH dipeptide 11-24 residues from its N-terminus and the WD dipeptide at its C-terminus and is 40 residues long, hence the name WD40; between GH and WD lies a conserved core; ser…
Q#563 - >KFG86462.1 WD repeat protein [Metarhizium anisopliae][WD repeat protein [Metarhizium anisopliae]]	superfamily	356469	71	245	3.51601e-17	83.5384	cl29593	WD40 superfamily	33	C	-	WD40 domain, found in a number of eukaryotic proteins that cover a wide variety of functions including adaptor/regulatory modules in signal transduction, pre-mRNA processing and cytoskeleton assembly; typically contains a GH dipeptide 11-24 residues from its N-terminus and the WD dipeptide at its C-terminus and is 40 residues long, hence the name WD40; between GH and WD lies a conserved core; ser…
Q#583 - >KFG86813.1 wd-repeat protein [Metarhizium anisopliae][wd-repeat protein [Metarhizium anisopliae]]	superfamily	356469	1114	1398	4.56691e-64	219.514	cl29593	WD40 superfamily	33	-	-	WD40 domain, found in a number of eukaryotic proteins that cover a wide variety of functions including adaptor/regulatory modules in signal transduction, pre-mRNA processing and cytoskeleton assembly; typically contains a GH dipeptide 11-24 residues from its N-terminus and the WD dipeptide at its C-terminus and is 40 residues long, hence the name WD40; between GH and WD lies a conserved core; ser…
Q#583 - >KFG86813.1 wd-repeat protein [Metarhizium anisopliae][wd-repeat protein [Metarhizium anisopliae]]	superfamily	356469	885	1150	3.28372e-21	95.4796	cl29593	WD40 superfamily	33	-	-	WD40 domain, found in a number of eukaryotic proteins that cover a wide variety of functions including adaptor/regulatory modules in signal transduction, pre-mRNA processing and cytoskeleton assembly; typically contains a GH dipeptide 11-24 residues from its N-terminus and the WD dipeptide at its C-terminus and is 40 residues long, hence the name WD40; between GH and WD lies a conserved core; ser…
Q#603 - >KFG87086.1 WD domain containing protein [Metarhizium anisopliae][WD domain containing protein [Metarhizium anisopliae]]	superfamily	356469	503	773	1.61992e-19	90.0868	cl29593	WD40 superfamily	33	-	-	WD40 domain, found in a number of eukaryotic proteins that cover a wide variety of functions including adaptor/regulatory modules in signal transduction, pre-mRNA processing and cytoskeleton assembly; typically contains a GH dipeptide 11-24 residues from its N-terminus and the WD dipeptide at its C-terminus and is 40 residues long, hence the name WD40; between GH and WD lies a conserved core; ser…
Q#603 - >KFG87086.1 WD domain containing protein [Metarhizium anisopliae][WD domain containing protein [Metarhizium anisopliae]]	superfamily	356469	196	574	9.48931e-09	57.73	cl29593	WD40 superfamily	33	-	-	WD40 domain, found in a number of eukaryotic proteins that cover a wide variety of functions including adaptor/regulatory modules in signal transduction, pre-mRNA processing and cytoskeleton assembly; typically contains a GH dipeptide 11-24 residues from its N-terminus and the WD dipeptide at its C-terminus and is 40 residues long, hence the name WD40; between GH and WD lies a conserved core; ser…
Q#603 - >KFG87086.1 WD domain containing protein [Metarhizium anisopliae][WD domain containing protein [Metarhizium anisopliae]]	superfamily	356469	154	230	0.000719084	42.7072	cl29593	WD40 superfamily	33	N	-	WD40 domain, found in a number of eukaryotic proteins that cover a wide variety of functions including adaptor/regulatory modules in signal transduction, pre-mRNA processing and cytoskeleton assembly; typically contains a GH dipeptide 11-24 residues from its N-terminus and the WD dipeptide at its C-terminus and is 40 residues long, hence the name WD40; between GH and WD lies a conserved core; ser…
Q#608 - >KFG87155.1 Wdr1p [Metarhizium anisopliae][Wdr1p [Metarhizium anisopliae]]	superfamily	356469	13	342	1.18932e-18	87.0052	cl29593	WD40 superfamily	33	-	-	WD40 domain, found in a number of eukaryotic proteins that cover a wide variety of functions including adaptor/regulatory modules in signal transduction, pre-mRNA processing and cytoskeleton assembly; typically contains a GH dipeptide 11-24 residues from its N-terminus and the WD dipeptide at its C-terminus and is 40 residues long, hence the name WD40; between GH and WD lies a conserved core; ser…
Q#54 - >KFG78300.1 Heterokaryon incompatibility protein R [Metarhizium anisopliae][Heterokaryon incompatibility protein R [Metarhizium anisopliae]]	superfamily	354812	372	523	0.000216266	43.4468	cl21455	P-loop_NTPase superfamily	32	C	-	P-loop containing Nucleoside Triphosphate Hydrolases; Members of the P-loop NTPase domain superfamily are characterized by a conserved nucleotide phosphate-binding motif, also referred to as the Walker A motif (GxxxxGK[S/T], where x is any residue), and the Walker B motif (hhhh[D/E], where h is a hydrophobic residue). The Walker A and B motifs bind the beta-gamma phosphate moiety of the bound nuc…
Q#71 - >KFG78551.1 hypothetical protein MANI_121576 [Metarhizium anisopliae][hypothetical protein MANI_121576 [Metarhizium anisopliae]]	superfamily	354812	374	544	3.88849e-13	68.8699	cl21455	P-loop_NTPase superfamily	32	-	-	P-loop containing Nucleoside Triphosphate Hydrolases; Members of the P-loop NTPase domain superfamily are characterized by a conserved nucleotide phosphate-binding motif, also referred to as the Walker A motif (GxxxxGK[S/T], where x is any residue), and the Walker B motif (hhhh[D/E], where h is a hydrophobic residue). The Walker A and B motifs bind the beta-gamma phosphate moiety of the bound nuc…
Q#126 - >KFG79444.1 NACHT and WD40 domain protein [Metarhizium anisopliae][NACHT and WD40 domain protein [Metarhizium anisopliae]]	superfamily	354812	598	761	0.00021171	43.4468	cl21455	P-loop_NTPase superfamily	32	-	-	P-loop containing Nucleoside Triphosphate Hydrolases; Members of the P-loop NTPase domain superfamily are characterized by a conserved nucleotide phosphate-binding motif, also referred to as the Walker A motif (GxxxxGK[S/T], where x is any residue), and the Walker B motif (hhhh[D/E], where h is a hydrophobic residue). The Walker A and B motifs bind the beta-gamma phosphate moiety of the bound nuc…
Q#136 - >KFG79558.1 interferon-induced GTP-binding protein Mx [Metarhizium anisopliae][interferon-induced GTP-binding protein Mx [Metarhizium anisopliae]]	superfamily	354812	30	313	3.73615e-74	244.462	cl21455	P-loop_NTPase superfamily	32	-	-	P-loop containing Nucleoside Triphosphate Hydrolases; Members of the P-loop NTPase domain superfamily are characterized by a conserved nucleotide phosphate-binding motif, also referred to as the Walker A motif (GxxxxGK[S/T], where x is any residue), and the Walker B motif (hhhh[D/E], where h is a hydrophobic residue). The Walker A and B motifs bind the beta-gamma phosphate moiety of the bound nuc…
Q#150 - >KFG79703.1 ankyrin repeat-containing [Metarhizium anisopliae][ankyrin repeat-containing [Metarhizium anisopliae]]	superfamily	354812	445	608	1.64137e-17	81.1963	cl21455	P-loop_NTPase superfamily	32	-	-	P-loop containing Nucleoside Triphosphate Hydrolases; Members of the P-loop NTPase domain superfamily are characterized by a conserved nucleotide phosphate-binding motif, also referred to as the Walker A motif (GxxxxGK[S/T], where x is any residue), and the Walker B motif (hhhh[D/E], where h is a hydrophobic residue). The Walker A and B motifs bind the beta-gamma phosphate moiety of the bound nuc…
Q#181 - >KFG80196.1 BMR1-like protein [Metarhizium anisopliae][BMR1-like protein [Metarhizium anisopliae]]	superfamily	354812	870	906	0.00562771	39.5056	cl21455	P-loop_NTPase superfamily	32	C	-	P-loop containing Nucleoside Triphosphate Hydrolases; Members of the P-loop NTPase domain superfamily are characterized by a conserved nucleotide phosphate-binding motif, also referred to as the Walker A motif (GxxxxGK[S/T], where x is any residue), and the Walker B motif (hhhh[D/E], where h is a hydrophobic residue). The Walker A and B motifs bind the beta-gamma phosphate moiety of the bound nuc…
Q#185 - >KFG80249.1 Pfs, NACHT and Ankyrin domain protein [Metarhizium anisopliae][Pfs, NACHT and Ankyrin domain protein [Metarhizium anisopliae]]	superfamily	354812	213	353	0.000267826	43.0616	cl21455	P-loop_NTPase superfamily	32	-	-	P-loop containing Nucleoside Triphosphate Hydrolases; Members of the P-loop NTPase domain superfamily are characterized by a conserved nucleotide phosphate-binding motif, also referred to as the Walker A motif (GxxxxGK[S/T], where x is any residue), and the Walker B motif (hhhh[D/E], where h is a hydrophobic residue). The Walker A and B motifs bind the beta-gamma phosphate moiety of the bound nuc…
Q#195 - >KFG80363.1 hypothetical protein MANI_119849 [Metarhizium anisopliae][hypothetical protein MANI_119849 [Metarhizium anisopliae]]	superfamily	354812	431	463	0.000609561	41.8025	cl21455	P-loop_NTPase superfamily	32	C	-	P-loop containing Nucleoside Triphosphate Hydrolases; Members of the P-loop NTPase domain superfamily are characterized by a conserved nucleotide phosphate-binding motif, also referred to as the Walker A motif (GxxxxGK[S/T], where x is any residue), and the Walker B motif (hhhh[D/E], where h is a hydrophobic residue). The Walker A and B motifs bind the beta-gamma phosphate moiety of the bound nuc…
Q#210 - >KFG80640.1 AAA family ATPase Pontin [Metarhizium anisopliae][AAA family ATPase Pontin [Metarhizium anisopliae]]	superfamily	354812	64	131	7.02546e-06	45.5999	cl21455	P-loop_NTPase superfamily	32	C	-	P-loop containing Nucleoside Triphosphate Hydrolases; Members of the P-loop NTPase domain superfamily are characterized by a conserved nucleotide phosphate-binding motif, also referred to as the Walker A motif (GxxxxGK[S/T], where x is any residue), and the Walker B motif (hhhh[D/E], where h is a hydrophobic residue). The Walker A and B motifs bind the beta-gamma phosphate moiety of the bound nuc…
Q#230 - >KFG80845.1 Cell division control protein [Metarhizium anisopliae][Cell division control protein [Metarhizium anisopliae]]	superfamily	354812	6	174	1.1871e-122	342.624	cl21455	P-loop_NTPase superfamily	32	-	-	P-loop containing Nucleoside Triphosphate Hydrolases; Members of the P-loop NTPase domain superfamily are characterized by a conserved nucleotide phosphate-binding motif, also referred to as the Walker A motif (GxxxxGK[S/T], where x is any residue), and the Walker B motif (hhhh[D/E], where h is a hydrophobic residue). The Walker A and B motifs bind the beta-gamma phosphate moiety of the bound nuc…
Q#279 - >KFG81750.1 ribosome biogenesis ATPase RIX7 [Metarhizium anisopliae][ribosome biogenesis ATPase RIX7 [Metarhizium anisopliae]]	superfamily	354812	510	646	2.50366e-28	110.699	cl21455	P-loop_NTPase superfamily	32	-	-	P-loop containing Nucleoside Triphosphate Hydrolases; Members of the P-loop NTPase domain superfamily are characterized by a conserved nucleotide phosphate-binding motif, also referred to as the Walker A motif (GxxxxGK[S/T], where x is any residue), and the Walker B motif (hhhh[D/E], where h is a hydrophobic residue). The Walker A and B motifs bind the beta-gamma phosphate moiety of the bound nuc…
Q#291 - >KFG82034.1 Peroxisomal biogenesis factor 6 [Metarhizium anisopliae][Peroxisomal biogenesis factor 6 [Metarhizium anisopliae]]	superfamily	354812	985	1152	1.60721e-25	103.765	cl21455	P-loop_NTPase superfamily	32	-	-	P-loop containing Nucleoside Triphosphate Hydrolases; Members of the P-loop NTPase domain superfamily are characterized by a conserved nucleotide phosphate-binding motif, also referred to as the Walker A motif (GxxxxGK[S/T], where x is any residue), and the Walker B motif (hhhh[D/E], where h is a hydrophobic residue). The Walker A and B motifs bind the beta-gamma phosphate moiety of the bound nuc…
Q#304 - >KFG82202.1 Pfs, NACHT and WD domain protein [Metarhizium anisopliae][Pfs, NACHT and WD domain protein [Metarhizium anisopliae]]	superfamily	354812	390	502	3.07413e-05	45.758	cl21455	P-loop_NTPase superfamily	32	C	-	P-loop containing Nucleoside Triphosphate Hydrolases; Members of the P-loop NTPase domain superfamily are characterized by a conserved nucleotide phosphate-binding motif, also referred to as the Walker A motif (GxxxxGK[S/T], where x is any residue), and the Walker B motif (hhhh[D/E], where h is a hydrophobic residue). The Walker A and B motifs bind the beta-gamma phosphate moiety of the bound nuc…
Q#321 - >KFG82496.1 ATPase, AAA family protein [Metarhizium anisopliae][ATPase, AAA family protein [Metarhizium anisopliae]]	superfamily	354812	585	649	0.00230164	39.8219	cl21455	P-loop_NTPase superfamily	32	C	-	P-loop containing Nucleoside Triphosphate Hydrolases; Members of the P-loop NTPase domain superfamily are characterized by a conserved nucleotide phosphate-binding motif, also referred to as the Walker A motif (GxxxxGK[S/T], where x is any residue), and the Walker B motif (hhhh[D/E], where h is a hydrophobic residue). The Walker A and B motifs bind the beta-gamma phosphate moiety of the bound nuc…
Q#337 - >KFG82737.1 ribosome biogenesis protein Ria1 [Metarhizium anisopliae][ribosome biogenesis protein Ria1 [Metarhizium anisopliae]]	superfamily	354812	20	270	1.81455e-117	360.393	cl21455	P-loop_NTPase superfamily	32	-	-	P-loop containing Nucleoside Triphosphate Hydrolases; Members of the P-loop NTPase domain superfamily are characterized by a conserved nucleotide phosphate-binding motif, also referred to as the Walker A motif (GxxxxGK[S/T], where x is any residue), and the Walker B motif (hhhh[D/E], where h is a hydrophobic residue). The Walker A and B motifs bind the beta-gamma phosphate moiety of the bound nuc…
Q#344 - >KFG82834.1 aimless RasGEF (aleA) [Metarhizium anisopliae][aimless RasGEF (aleA) [Metarhizium anisopliae]]	superfamily	354812	185	311	0.000114486	43.214	cl21455	P-loop_NTPase superfamily	32	-	-	P-loop containing Nucleoside Triphosphate Hydrolases; Members of the P-loop NTPase domain superfamily are characterized by a conserved nucleotide phosphate-binding motif, also referred to as the Walker A motif (GxxxxGK[S/T], where x is any residue), and the Walker B motif (hhhh[D/E], where h is a hydrophobic residue). The Walker A and B motifs bind the beta-gamma phosphate moiety of the bound nuc…
Q#369 - >KFG83248.1 ATPase, AAA family protein [Metarhizium anisopliae][ATPase, AAA family protein [Metarhizium anisopliae]]	superfamily	354812	724	866	8.81283e-21	89.5127	cl21455	P-loop_NTPase superfamily	32	-	-	P-loop containing Nucleoside Triphosphate Hydrolases; Members of the P-loop NTPase domain superfamily are characterized by a conserved nucleotide phosphate-binding motif, also referred to as the Walker A motif (GxxxxGK[S/T], where x is any residue), and the Walker B motif (hhhh[D/E], where h is a hydrophobic residue). The Walker A and B motifs bind the beta-gamma phosphate moiety of the bound nuc…
Q#441 - >KFG84565.1 eukaryotic translation initiation factor 5B [Metarhizium anisopliae][eukaryotic translation initiation factor 5B [Metarhizium anisopliae]]	superfamily	354812	487	698	8.22162e-80	257.401	cl21455	P-loop_NTPase superfamily	32	-	-	P-loop containing Nucleoside Triphosphate Hydrolases; Members of the P-loop NTPase domain superfamily are characterized by a conserved nucleotide phosphate-binding motif, also referred to as the Walker A motif (GxxxxGK[S/T], where x is any residue), and the Walker B motif (hhhh[D/E], where h is a hydrophobic residue). The Walker A and B motifs bind the beta-gamma phosphate moiety of the bound nuc…
Q#459 - >KFG84854.1 ABC drug exporter AtrF [Metarhizium anisopliae][ABC drug exporter AtrF [Metarhizium anisopliae]]	superfamily	354812	913	1026	0.00979574	37.7812	cl21455	P-loop_NTPase superfamily	32	-	-	P-loop containing Nucleoside Triphosphate Hydrolases; Members of the P-loop NTPase domain superfamily are characterized by a conserved nucleotide phosphate-binding motif, also referred to as the Walker A motif (GxxxxGK[S/T], where x is any residue), and the Walker B motif (hhhh[D/E], where h is a hydrophobic residue). The Walker A and B motifs bind the beta-gamma phosphate moiety of the bound nuc…
Q#486 - >KFG85253.1 hypothetical protein MANI_114843 [Metarhizium anisopliae][hypothetical protein MANI_114843 [Metarhizium anisopliae]]	superfamily	354812	400	422	0.00100887	41.3627	cl21455	P-loop_NTPase superfamily	32	C	-	P-loop containing Nucleoside Triphosphate Hydrolases; Members of the P-loop NTPase domain superfamily are characterized by a conserved nucleotide phosphate-binding motif, also referred to as the Walker A motif (GxxxxGK[S/T], where x is any residue), and the Walker B motif (hhhh[D/E], where h is a hydrophobic residue). The Walker A and B motifs bind the beta-gamma phosphate moiety of the bound nuc…
Q#542 - >KFG86154.1 putative midasin [Metarhizium anisopliae][putative midasin [Metarhizium anisopliae]]	superfamily	354812	1580	1735	1.91571e-07	53.3039	cl21455	P-loop_NTPase superfamily	32	-	-	P-loop containing Nucleoside Triphosphate Hydrolases; Members of the P-loop NTPase domain superfamily are characterized by a conserved nucleotide phosphate-binding motif, also referred to as the Walker A motif (GxxxxGK[S/T], where x is any residue), and the Walker B motif (hhhh[D/E], where h is a hydrophobic residue). The Walker A and B motifs bind the beta-gamma phosphate moiety of the bound nuc…
Q#542 - >KFG86154.1 putative midasin [Metarhizium anisopliae][putative midasin [Metarhizium anisopliae]]	superfamily	354812	912	1058	1.68616e-06	50.6075	cl21455	P-loop_NTPase superfamily	32	-	-	P-loop containing Nucleoside Triphosphate Hydrolases; Members of the P-loop NTPase domain superfamily are characterized by a conserved nucleotide phosphate-binding motif, also referred to as the Walker A motif (GxxxxGK[S/T], where x is any residue), and the Walker B motif (hhhh[D/E], where h is a hydrophobic residue). The Walker A and B motifs bind the beta-gamma phosphate moiety of the bound nuc…
Q#542 - >KFG86154.1 putative midasin [Metarhizium anisopliae][putative midasin [Metarhizium anisopliae]]	superfamily	354812	130	246	0.000137834	45.2147	cl21455	P-loop_NTPase superfamily	32	-	-	P-loop containing Nucleoside Triphosphate Hydrolases; Members of the P-loop NTPase domain superfamily are characterized by a conserved nucleotide phosphate-binding motif, also referred to as the Walker A motif (GxxxxGK[S/T], where x is any residue), and the Walker B motif (hhhh[D/E], where h is a hydrophobic residue). The Walker A and B motifs bind the beta-gamma phosphate moiety of the bound nuc…
Q#542 - >KFG86154.1 putative midasin [Metarhizium anisopliae][putative midasin [Metarhizium anisopliae]]	superfamily	354812	1198	1308	0.000224051	44.4443	cl21455	P-loop_NTPase superfamily	32	-	-	P-loop containing Nucleoside Triphosphate Hydrolases; Members of the P-loop NTPase domain superfamily are characterized by a conserved nucleotide phosphate-binding motif, also referred to as the Walker A motif (GxxxxGK[S/T], where x is any residue), and the Walker B motif (hhhh[D/E], where h is a hydrophobic residue). The Walker A and B motifs bind the beta-gamma phosphate moiety of the bound nuc…
Q#542 - >KFG86154.1 putative midasin [Metarhizium anisopliae][putative midasin [Metarhizium anisopliae]]	superfamily	354812	459	505	0.00241286	41.3627	cl21455	P-loop_NTPase superfamily	32	C	-	P-loop containing Nucleoside Triphosphate Hydrolases; Members of the P-loop NTPase domain superfamily are characterized by a conserved nucleotide phosphate-binding motif, also referred to as the Walker A motif (GxxxxGK[S/T], where x is any residue), and the Walker B motif (hhhh[D/E], where h is a hydrophobic residue). The Walker A and B motifs bind the beta-gamma phosphate moiety of the bound nuc…
Q#546 - >KFG86194.1 putative AAA family ATPase [Metarhizium anisopliae][putative AAA family ATPase [Metarhizium anisopliae]]	superfamily	354812	610	749	6.743e-30	116.477	cl21455	P-loop_NTPase superfamily	32	-	-	P-loop containing Nucleoside Triphosphate Hydrolases; Members of the P-loop NTPase domain superfamily are characterized by a conserved nucleotide phosphate-binding motif, also referred to as the Walker A motif (GxxxxGK[S/T], where x is any residue), and the Walker B motif (hhhh[D/E], where h is a hydrophobic residue). The Walker A and B motifs bind the beta-gamma phosphate moiety of the bound nuc…
Q#583 - >KFG86813.1 wd-repeat protein [Metarhizium anisopliae][wd-repeat protein [Metarhizium anisopliae]]	superfamily	354812	421	569	7.44021e-05	44.6024	cl21455	P-loop_NTPase superfamily	32	C	-	P-loop containing Nucleoside Triphosphate Hydrolases; Members of the P-loop NTPase domain superfamily are characterized by a conserved nucleotide phosphate-binding motif, also referred to as the Walker A motif (GxxxxGK[S/T], where x is any residue), and the Walker B motif (hhhh[D/E], where h is a hydrophobic residue). The Walker A and B motifs bind the beta-gamma phosphate moiety of the bound nuc…
Q#586 - >KFG86828.1 hypothetical protein MANI_002436 [Metarhizium anisopliae][hypothetical protein MANI_002436 [Metarhizium anisopliae]]	superfamily	354812	28	109	0.000664161	40.0924	cl21455	P-loop_NTPase superfamily	32	C	-	P-loop containing Nucleoside Triphosphate Hydrolases; Members of the P-loop NTPase domain superfamily are characterized by a conserved nucleotide phosphate-binding motif, also referred to as the Walker A motif (GxxxxGK[S/T], where x is any residue), and the Walker B motif (hhhh[D/E], where h is a hydrophobic residue). The Walker A and B motifs bind the beta-gamma phosphate moiety of the bound nuc…
Q#606 - >KFG87117.1 Dynein heavy chain, cytoplasmic [Metarhizium anisopliae][Dynein heavy chain, cytoplasmic [Metarhizium anisopliae]]	superfamily	354812	2918	3195	7.32106e-43	159.338	cl21455	P-loop_NTPase superfamily	32	-	-	P-loop containing Nucleoside Triphosphate Hydrolases; Members of the P-loop NTPase domain superfamily are characterized by a conserved nucleotide phosphate-binding motif, also referred to as the Walker A motif (GxxxxGK[S/T], where x is any residue), and the Walker B motif (hhhh[D/E], where h is a hydrophobic residue). The Walker A and B motifs bind the beta-gamma phosphate moiety of the bound nuc…
Q#606 - >KFG87117.1 Dynein heavy chain, cytoplasmic [Metarhizium anisopliae][Dynein heavy chain, cytoplasmic [Metarhizium anisopliae]]	superfamily	354812	2576	2837	1.70442e-19	91.5399	cl21455	P-loop_NTPase superfamily	32	-	-	P-loop containing Nucleoside Triphosphate Hydrolases; Members of the P-loop NTPase domain superfamily are characterized by a conserved nucleotide phosphate-binding motif, also referred to as the Walker A motif (GxxxxGK[S/T], where x is any residue), and the Walker B motif (hhhh[D/E], where h is a hydrophobic residue). The Walker A and B motifs bind the beta-gamma phosphate moiety of the bound nuc…
Q#643 - >KFG87747.1 cell division control protein Cdc6 [Metarhizium anisopliae][cell division control protein Cdc6 [Metarhizium anisopliae]]	superfamily	354812	147	300	9.84095e-05	42.9035	cl21455	P-loop_NTPase superfamily	32	-	-	P-loop containing Nucleoside Triphosphate Hydrolases; Members of the P-loop NTPase domain superfamily are characterized by a conserved nucleotide phosphate-binding motif, also referred to as the Walker A motif (GxxxxGK[S/T], where x is any residue), and the Walker B motif (hhhh[D/E], where h is a hydrophobic residue). The Walker A and B motifs bind the beta-gamma phosphate moiety of the bound nuc…
Q#669 - >KFG88240.1 ATP-dependent protease La [Metarhizium anisopliae][ATP-dependent protease La [Metarhizium anisopliae]]	superfamily	354812	460	613	1.73934e-12	65.6303	cl21455	P-loop_NTPase superfamily	32	-	-	P-loop containing Nucleoside Triphosphate Hydrolases; Members of the P-loop NTPase domain superfamily are characterized by a conserved nucleotide phosphate-binding motif, also referred to as the Walker A motif (GxxxxGK[S/T], where x is any residue), and the Walker B motif (hhhh[D/E], where h is a hydrophobic residue). The Walker A and B motifs bind the beta-gamma phosphate moiety of the bound nuc…
Q#15 - >KFG77704.1 polyketide synthase [Metarhizium anisopliae][polyketide synthase [Metarhizium anisopliae]]	superfamily	351126	1245	1559	4.02769e-118	376.576	cl00509	hot_dog superfamily	30	-	-	The hotdog fold was initially identified in the E. coli FabA (beta-hydroxydecanoyl-acyl carrier protein (ACP)-dehydratase) structure and subsequently in 4HBT (4-hydroxybenzoyl-CoA thioesterase) from Pseudomonas. A number of other seemingly unrelated proteins also share the hotdog fold. These proteins have related, but distinct, catalytic activities that include metabolic roles such as thioester h…
Q#62 - >KFG78398.1 polyketide synthase [Metarhizium anisopliae][polyketide synthase [Metarhizium anisopliae]]	superfamily	351126	942	1239	8.30478e-43	159.062	cl00509	hot_dog superfamily	30	-	-	The hotdog fold was initially identified in the E. coli FabA (beta-hydroxydecanoyl-acyl carrier protein (ACP)-dehydratase) structure and subsequently in 4HBT (4-hydroxybenzoyl-CoA thioesterase) from Pseudomonas. A number of other seemingly unrelated proteins also share the hotdog fold. These proteins have related, but distinct, catalytic activities that include metabolic roles such as thioester h…
Q#70 - >KFG78523.1 hypothetical protein MANI_121659 [Metarhizium anisopliae][hypothetical protein MANI_121659 [Metarhizium anisopliae]]	superfamily	351126	966	1257	4.79113e-43	159.832	cl00509	hot_dog superfamily	30	-	-	The hotdog fold was initially identified in the E. coli FabA (beta-hydroxydecanoyl-acyl carrier protein (ACP)-dehydratase) structure and subsequently in 4HBT (4-hydroxybenzoyl-CoA thioesterase) from Pseudomonas. A number of other seemingly unrelated proteins also share the hotdog fold. These proteins have related, but distinct, catalytic activities that include metabolic roles such as thioester h…
Q#78 - >KFG78606.1 polyketide synthase [Metarhizium anisopliae][polyketide synthase [Metarhizium anisopliae]]	superfamily	351126	1027	1331	1.84027e-49	178.707	cl00509	hot_dog superfamily	30	-	-	The hotdog fold was initially identified in the E. coli FabA (beta-hydroxydecanoyl-acyl carrier protein (ACP)-dehydratase) structure and subsequently in 4HBT (4-hydroxybenzoyl-CoA thioesterase) from Pseudomonas. A number of other seemingly unrelated proteins also share the hotdog fold. These proteins have related, but distinct, catalytic activities that include metabolic roles such as thioester h…
Q#83 - >KFG78692.1 putative polyketide synthase [Metarhizium anisopliae][putative polyketide synthase [Metarhizium anisopliae]]	superfamily	351126	254	558	9.17039e-40	149.432	cl00509	hot_dog superfamily	30	-	-	The hotdog fold was initially identified in the E. coli FabA (beta-hydroxydecanoyl-acyl carrier protein (ACP)-dehydratase) structure and subsequently in 4HBT (4-hydroxybenzoyl-CoA thioesterase) from Pseudomonas. A number of other seemingly unrelated proteins also share the hotdog fold. These proteins have related, but distinct, catalytic activities that include metabolic roles such as thioester h…
Q#103 - >KFG79044.1 putative polyketide synthase [Metarhizium anisopliae][putative polyketide synthase [Metarhizium anisopliae]]	superfamily	351126	949	1255	9.40979e-53	187.952	cl00509	hot_dog superfamily	30	-	-	The hotdog fold was initially identified in the E. coli FabA (beta-hydroxydecanoyl-acyl carrier protein (ACP)-dehydratase) structure and subsequently in 4HBT (4-hydroxybenzoyl-CoA thioesterase) from Pseudomonas. A number of other seemingly unrelated proteins also share the hotdog fold. These proteins have related, but distinct, catalytic activities that include metabolic roles such as thioester h…
Q#104 - >KFG79049.1 putative polyketide synthase [Metarhizium anisopliae][putative polyketide synthase [Metarhizium anisopliae]]	superfamily	351126	1285	1593	4.39452e-89	292.988	cl00509	hot_dog superfamily	30	-	-	The hotdog fold was initially identified in the E. coli FabA (beta-hydroxydecanoyl-acyl carrier protein (ACP)-dehydratase) structure and subsequently in 4HBT (4-hydroxybenzoyl-CoA thioesterase) from Pseudomonas. A number of other seemingly unrelated proteins also share the hotdog fold. These proteins have related, but distinct, catalytic activities that include metabolic roles such as thioester h…
Q#106 - >KFG79077.1 hybrid PKS-NRPS protein [Metarhizium anisopliae][hybrid PKS-NRPS protein [Metarhizium anisopliae]]	superfamily	351126	936	1227	4.8362e-55	194.885	cl00509	hot_dog superfamily	30	-	-	The hotdog fold was initially identified in the E. coli FabA (beta-hydroxydecanoyl-acyl carrier protein (ACP)-dehydratase) structure and subsequently in 4HBT (4-hydroxybenzoyl-CoA thioesterase) from Pseudomonas. A number of other seemingly unrelated proteins also share the hotdog fold. These proteins have related, but distinct, catalytic activities that include metabolic roles such as thioester h…
Q#109 - >KFG79130.1 putative polyketide synthase [Metarhizium anisopliae][putative polyketide synthase [Metarhizium anisopliae]]	superfamily	351126	981	1288	5.8044e-52	185.255	cl00509	hot_dog superfamily	30	-	-	The hotdog fold was initially identified in the E. coli FabA (beta-hydroxydecanoyl-acyl carrier protein (ACP)-dehydratase) structure and subsequently in 4HBT (4-hydroxybenzoyl-CoA thioesterase) from Pseudomonas. A number of other seemingly unrelated proteins also share the hotdog fold. These proteins have related, but distinct, catalytic activities that include metabolic roles such as thioester h…
Q#151 - >KFG79719.1 putative hybrid NRPS/PKS enzyme [Metarhizium anisopliae][putative hybrid NRPS/PKS enzyme [Metarhizium anisopliae]]	superfamily	351126	968	1273	6.74996e-49	177.166	cl00509	hot_dog superfamily	30	-	-	The hotdog fold was initially identified in the E. coli FabA (beta-hydroxydecanoyl-acyl carrier protein (ACP)-dehydratase) structure and subsequently in 4HBT (4-hydroxybenzoyl-CoA thioesterase) from Pseudomonas. A number of other seemingly unrelated proteins also share the hotdog fold. These proteins have related, but distinct, catalytic activities that include metabolic roles such as thioester h…
Q#152 - >KFG79736.1 polyketide synthetase PksP [Metarhizium anisopliae][polyketide synthetase PksP [Metarhizium anisopliae]]	superfamily	351126	1293	1616	2.19796e-122	387.747	cl00509	hot_dog superfamily	30	-	-	The hotdog fold was initially identified in the E. coli FabA (beta-hydroxydecanoyl-acyl carrier protein (ACP)-dehydratase) structure and subsequently in 4HBT (4-hydroxybenzoyl-CoA thioesterase) from Pseudomonas. A number of other seemingly unrelated proteins also share the hotdog fold. These proteins have related, but distinct, catalytic activities that include metabolic roles such as thioester h…
Q#219 - >KFG80765.1 polyketide synthase 3 [Metarhizium anisopliae][polyketide synthase 3 [Metarhizium anisopliae]]	superfamily	351126	945	1246	1.42432e-41	155.98	cl00509	hot_dog superfamily	30	-	-	The hotdog fold was initially identified in the E. coli FabA (beta-hydroxydecanoyl-acyl carrier protein (ACP)-dehydratase) structure and subsequently in 4HBT (4-hydroxybenzoyl-CoA thioesterase) from Pseudomonas. A number of other seemingly unrelated proteins also share the hotdog fold. These proteins have related, but distinct, catalytic activities that include metabolic roles such as thioester h…
Q#226 - >KFG80800.1 polyketide synthase [Metarhizium anisopliae][polyketide synthase [Metarhizium anisopliae]]	superfamily	351126	1001	1280	7.34682e-44	162.143	cl00509	hot_dog superfamily	30	-	-	The hotdog fold was initially identified in the E. coli FabA (beta-hydroxydecanoyl-acyl carrier protein (ACP)-dehydratase) structure and subsequently in 4HBT (4-hydroxybenzoyl-CoA thioesterase) from Pseudomonas. A number of other seemingly unrelated proteins also share the hotdog fold. These proteins have related, but distinct, catalytic activities that include metabolic roles such as thioester h…
Q#268 - >KFG81478.1 putative polyketide synthase [Metarhizium anisopliae][putative polyketide synthase [Metarhizium anisopliae]]	superfamily	351126	963	1238	2.57691e-70	238.413	cl00509	hot_dog superfamily	30	-	-	The hotdog fold was initially identified in the E. coli FabA (beta-hydroxydecanoyl-acyl carrier protein (ACP)-dehydratase) structure and subsequently in 4HBT (4-hydroxybenzoyl-CoA thioesterase) from Pseudomonas. A number of other seemingly unrelated proteins also share the hotdog fold. These proteins have related, but distinct, catalytic activities that include metabolic roles such as thioester h…
Q#269 - >KFG81513.1 putative polyketide synthase [Metarhizium anisopliae][putative polyketide synthase [Metarhizium anisopliae]]	superfamily	351126	949	1244	5.96419e-47	171.003	cl00509	hot_dog superfamily	30	-	-	The hotdog fold was initially identified in the E. coli FabA (beta-hydroxydecanoyl-acyl carrier protein (ACP)-dehydratase) structure and subsequently in 4HBT (4-hydroxybenzoyl-CoA thioesterase) from Pseudomonas. A number of other seemingly unrelated proteins also share the hotdog fold. These proteins have related, but distinct, catalytic activities that include metabolic roles such as thioester h…
Q#286 - >KFG81921.1 polyketide synthase [Metarhizium anisopliae][polyketide synthase [Metarhizium anisopliae]]	superfamily	351126	1298	1582	6.07892e-11	66.1055	cl00509	hot_dog superfamily	30	-	-	The hotdog fold was initially identified in the E. coli FabA (beta-hydroxydecanoyl-acyl carrier protein (ACP)-dehydratase) structure and subsequently in 4HBT (4-hydroxybenzoyl-CoA thioesterase) from Pseudomonas. A number of other seemingly unrelated proteins also share the hotdog fold. These proteins have related, but distinct, catalytic activities that include metabolic roles such as thioester h…
Q#333 - >KFG82720.1 putative polyketide synthase [Metarhizium anisopliae][putative polyketide synthase [Metarhizium anisopliae]]	superfamily	351126	1320	1640	1.36794e-125	396.607	cl00509	hot_dog superfamily	30	-	-	The hotdog fold was initially identified in the E. coli FabA (beta-hydroxydecanoyl-acyl carrier protein (ACP)-dehydratase) structure and subsequently in 4HBT (4-hydroxybenzoyl-CoA thioesterase) from Pseudomonas. A number of other seemingly unrelated proteins also share the hotdog fold. These proteins have related, but distinct, catalytic activities that include metabolic roles such as thioester h…
Q#387 - >KFG83671.1 polyketide synthetase PksP [Metarhizium anisopliae][polyketide synthetase PksP [Metarhizium anisopliae]]	superfamily	351126	1290	1605	1.30234e-120	383.895	cl00509	hot_dog superfamily	30	-	-	The hotdog fold was initially identified in the E. coli FabA (beta-hydroxydecanoyl-acyl carrier protein (ACP)-dehydratase) structure and subsequently in 4HBT (4-hydroxybenzoyl-CoA thioesterase) from Pseudomonas. A number of other seemingly unrelated proteins also share the hotdog fold. These proteins have related, but distinct, catalytic activities that include metabolic roles such as thioester h…
Q#431 - >KFG84478.1 hypothetical protein MANI_004141 [Metarhizium anisopliae][hypothetical protein MANI_004141 [Metarhizium anisopliae]]	superfamily	351126	457	564	1.62896e-16	75.3353	cl00509	hot_dog superfamily	30	-	-	The hotdog fold was initially identified in the E. coli FabA (beta-hydroxydecanoyl-acyl carrier protein (ACP)-dehydratase) structure and subsequently in 4HBT (4-hydroxybenzoyl-CoA thioesterase) from Pseudomonas. A number of other seemingly unrelated proteins also share the hotdog fold. These proteins have related, but distinct, catalytic activities that include metabolic roles such as thioester h…
Q#446 - >KFG84601.1 fatty acid synthase beta subunit dehydratase [Metarhizium anisopliae][fatty acid synthase beta subunit dehydratase [Metarhizium anisopliae]]	superfamily	351126	1565	1690	7.88448e-71	232.941	cl00509	hot_dog superfamily	30	-	-	The hotdog fold was initially identified in the E. coli FabA (beta-hydroxydecanoyl-acyl carrier protein (ACP)-dehydratase) structure and subsequently in 4HBT (4-hydroxybenzoyl-CoA thioesterase) from Pseudomonas. A number of other seemingly unrelated proteins also share the hotdog fold. These proteins have related, but distinct, catalytic activities that include metabolic roles such as thioester h…
Q#448 - >KFG84687.1 hypothetical protein MANI_020125 [Metarhizium anisopliae][hypothetical protein MANI_020125 [Metarhizium anisopliae]]	superfamily	351126	933	1209	4.71747e-49	177.166	cl00509	hot_dog superfamily	30	-	-	The hotdog fold was initially identified in the E. coli FabA (beta-hydroxydecanoyl-acyl carrier protein (ACP)-dehydratase) structure and subsequently in 4HBT (4-hydroxybenzoyl-CoA thioesterase) from Pseudomonas. A number of other seemingly unrelated proteins also share the hotdog fold. These proteins have related, but distinct, catalytic activities that include metabolic roles such as thioester h…
Q#454 - >KFG84800.1 hypothetical protein MANI_027208 [Metarhizium anisopliae][hypothetical protein MANI_027208 [Metarhizium anisopliae]]	superfamily	351126	731	953	3.77802e-31	124.008	cl00509	hot_dog superfamily	30	C	-	The hotdog fold was initially identified in the E. coli FabA (beta-hydroxydecanoyl-acyl carrier protein (ACP)-dehydratase) structure and subsequently in 4HBT (4-hydroxybenzoyl-CoA thioesterase) from Pseudomonas. A number of other seemingly unrelated proteins also share the hotdog fold. These proteins have related, but distinct, catalytic activities that include metabolic roles such as thioester h…
Q#455 - >KFG84801.1 hypothetical protein MANI_027199 [Metarhizium anisopliae][hypothetical protein MANI_027199 [Metarhizium anisopliae]]	superfamily	351126	598	832	2.14047e-30	121.697	cl00509	hot_dog superfamily	30	-	-	The hotdog fold was initially identified in the E. coli FabA (beta-hydroxydecanoyl-acyl carrier protein (ACP)-dehydratase) structure and subsequently in 4HBT (4-hydroxybenzoyl-CoA thioesterase) from Pseudomonas. A number of other seemingly unrelated proteins also share the hotdog fold. These proteins have related, but distinct, catalytic activities that include metabolic roles such as thioester h…
Q#457 - >KFG84831.1 putative polyketide synthase [Metarhizium anisopliae][putative polyketide synthase [Metarhizium anisopliae]]	superfamily	351126	942	1248	1.19506e-34	135.564	cl00509	hot_dog superfamily	30	-	-	The hotdog fold was initially identified in the E. coli FabA (beta-hydroxydecanoyl-acyl carrier protein (ACP)-dehydratase) structure and subsequently in 4HBT (4-hydroxybenzoyl-CoA thioesterase) from Pseudomonas. A number of other seemingly unrelated proteins also share the hotdog fold. These proteins have related, but distinct, catalytic activities that include metabolic roles such as thioester h…
Q#462 - >KFG84898.1 hypothetical protein MANI_022404 [Metarhizium anisopliae][hypothetical protein MANI_022404 [Metarhizium anisopliae]]	superfamily	351126	217	330	7.1788e-16	72.7348	cl00509	hot_dog superfamily	30	-	-	The hotdog fold was initially identified in the E. coli FabA (beta-hydroxydecanoyl-acyl carrier protein (ACP)-dehydratase) structure and subsequently in 4HBT (4-hydroxybenzoyl-CoA thioesterase) from Pseudomonas. A number of other seemingly unrelated proteins also share the hotdog fold. These proteins have related, but distinct, catalytic activities that include metabolic roles such as thioester h…
Q#511 - >KFG85670.1 putative polyketide synthase [Metarhizium anisopliae][putative polyketide synthase [Metarhizium anisopliae]]	superfamily	351126	1435	1715	2.58203e-09	61.0979	cl00509	hot_dog superfamily	30	-	-	The hotdog fold was initially identified in the E. coli FabA (beta-hydroxydecanoyl-acyl carrier protein (ACP)-dehydratase) structure and subsequently in 4HBT (4-hydroxybenzoyl-CoA thioesterase) from Pseudomonas. A number of other seemingly unrelated proteins also share the hotdog fold. These proteins have related, but distinct, catalytic activities that include metabolic roles such as thioester h…
Q#526 - >KFG85862.1 polyketide synthase [Metarhizium anisopliae][polyketide synthase [Metarhizium anisopliae]]	superfamily	351126	1317	1627	5.84343e-123	390.829	cl00509	hot_dog superfamily	30	-	-	The hotdog fold was initially identified in the E. coli FabA (beta-hydroxydecanoyl-acyl carrier protein (ACP)-dehydratase) structure and subsequently in 4HBT (4-hydroxybenzoyl-CoA thioesterase) from Pseudomonas. A number of other seemingly unrelated proteins also share the hotdog fold. These proteins have related, but distinct, catalytic activities that include metabolic roles such as thioester h…
Q#536 - >KFG86083.1 hypothetical protein MANI_004781 [Metarhizium anisopliae][hypothetical protein MANI_004781 [Metarhizium anisopliae]]	superfamily	351126	943	1231	3.50829e-30	122.468	cl00509	hot_dog superfamily	30	-	-	The hotdog fold was initially identified in the E. coli FabA (beta-hydroxydecanoyl-acyl carrier protein (ACP)-dehydratase) structure and subsequently in 4HBT (4-hydroxybenzoyl-CoA thioesterase) from Pseudomonas. A number of other seemingly unrelated proteins also share the hotdog fold. These proteins have related, but distinct, catalytic activities that include metabolic roles such as thioester h…
Q#577 - >KFG86740.1 polyketide synthase [Metarhizium anisopliae][polyketide synthase [Metarhizium anisopliae]]	superfamily	351126	931	1242	1.70017e-50	181.788	cl00509	hot_dog superfamily	30	-	-	The hotdog fold was initially identified in the E. coli FabA (beta-hydroxydecanoyl-acyl carrier protein (ACP)-dehydratase) structure and subsequently in 4HBT (4-hydroxybenzoyl-CoA thioesterase) from Pseudomonas. A number of other seemingly unrelated proteins also share the hotdog fold. These proteins have related, but distinct, catalytic activities that include metabolic roles such as thioester h…
Q#653 - >KFG87975.1 putative polyketide synthase [Metarhizium anisopliae][putative polyketide synthase [Metarhizium anisopliae]]	superfamily	351126	1333	1623	1.8415e-15	79.9727	cl00509	hot_dog superfamily	30	-	-	The hotdog fold was initially identified in the E. coli FabA (beta-hydroxydecanoyl-acyl carrier protein (ACP)-dehydratase) structure and subsequently in 4HBT (4-hydroxybenzoyl-CoA thioesterase) from Pseudomonas. A number of other seemingly unrelated proteins also share the hotdog fold. These proteins have related, but distinct, catalytic activities that include metabolic roles such as thioester h…
Q#12 - >KFG77666.1 amino acid adenylation domain protein [Metarhizium anisopliae][amino acid adenylation domain protein [Metarhizium anisopliae]]	superfamily	353032	957	1365	2.96149e-129	407.329	cl09938	cond_enzymes superfamily	29	-	-	Condensing enzymes; Family of enzymes that catalyze a (decarboxylating or non-decarboxylating) Claisen-like condensation reaction. Members are share strong structural similarity, and are involved in the synthesis and degradation of fatty acids, and the production of polyketides, a diverse group of natural products.
Q#15 - >KFG77704.1 polyketide synthase [Metarhizium anisopliae][polyketide synthase [Metarhizium anisopliae]]	superfamily	353032	397	762	2.90381e-125	401.166	cl09938	cond_enzymes superfamily	29	-	-	Condensing enzymes; Family of enzymes that catalyze a (decarboxylating or non-decarboxylating) Claisen-like condensation reaction. Members are share strong structural similarity, and are involved in the synthesis and degradation of fatty acids, and the production of polyketides, a diverse group of natural products.
Q#62 - >KFG78398.1 polyketide synthase [Metarhizium anisopliae][polyketide synthase [Metarhizium anisopliae]]	superfamily	353032	3	425	0	634.982	cl09938	cond_enzymes superfamily	29	-	-	Condensing enzymes; Family of enzymes that catalyze a (decarboxylating or non-decarboxylating) Claisen-like condensation reaction. Members are share strong structural similarity, and are involved in the synthesis and degradation of fatty acids, and the production of polyketides, a diverse group of natural products.
Q#70 - >KFG78523.1 hypothetical protein MANI_121659 [Metarhizium anisopliae][hypothetical protein MANI_121659 [Metarhizium anisopliae]]	superfamily	353032	12	430	2.33203e-178	552.549	cl09938	cond_enzymes superfamily	29	-	-	Condensing enzymes; Family of enzymes that catalyze a (decarboxylating or non-decarboxylating) Claisen-like condensation reaction. Members are share strong structural similarity, and are involved in the synthesis and degradation of fatty acids, and the production of polyketides, a diverse group of natural products.
Q#78 - >KFG78606.1 polyketide synthase [Metarhizium anisopliae][polyketide synthase [Metarhizium anisopliae]]	superfamily	353032	101	524	0	574.891	cl09938	cond_enzymes superfamily	29	-	-	Condensing enzymes; Family of enzymes that catalyze a (decarboxylating or non-decarboxylating) Claisen-like condensation reaction. Members are share strong structural similarity, and are involved in the synthesis and degradation of fatty acids, and the production of polyketides, a diverse group of natural products.
Q#103 - >KFG79044.1 putative polyketide synthase [Metarhizium anisopliae][putative polyketide synthase [Metarhizium anisopliae]]	superfamily	353032	9	429	0	620.344	cl09938	cond_enzymes superfamily	29	-	-	Condensing enzymes; Family of enzymes that catalyze a (decarboxylating or non-decarboxylating) Claisen-like condensation reaction. Members are share strong structural similarity, and are involved in the synthesis and degradation of fatty acids, and the production of polyketides, a diverse group of natural products.
Q#104 - >KFG79049.1 putative polyketide synthase [Metarhizium anisopliae][putative polyketide synthase [Metarhizium anisopliae]]	superfamily	353032	371	796	9.20354e-148	460.487	cl09938	cond_enzymes superfamily	29	-	-	Condensing enzymes; Family of enzymes that catalyze a (decarboxylating or non-decarboxylating) Claisen-like condensation reaction. Members are share strong structural similarity, and are involved in the synthesis and degradation of fatty acids, and the production of polyketides, a diverse group of natural products.
Q#106 - >KFG79077.1 hybrid PKS-NRPS protein [Metarhizium anisopliae][hybrid PKS-NRPS protein [Metarhizium anisopliae]]	superfamily	353032	9	440	0	623.426	cl09938	cond_enzymes superfamily	29	-	-	Condensing enzymes; Family of enzymes that catalyze a (decarboxylating or non-decarboxylating) Claisen-like condensation reaction. Members are share strong structural similarity, and are involved in the synthesis and degradation of fatty acids, and the production of polyketides, a diverse group of natural products.
Q#109 - >KFG79130.1 putative polyketide synthase [Metarhizium anisopliae][putative polyketide synthase [Metarhizium anisopliae]]	superfamily	353032	68	493	0	568.728	cl09938	cond_enzymes superfamily	29	-	-	Condensing enzymes; Family of enzymes that catalyze a (decarboxylating or non-decarboxylating) Claisen-like condensation reaction. Members are share strong structural similarity, and are involved in the synthesis and degradation of fatty acids, and the production of polyketides, a diverse group of natural products.
Q#151 - >KFG79719.1 putative hybrid NRPS/PKS enzyme [Metarhizium anisopliae][putative hybrid NRPS/PKS enzyme [Metarhizium anisopliae]]	superfamily	353032	9	442	0	586.447	cl09938	cond_enzymes superfamily	29	-	-	Condensing enzymes; Family of enzymes that catalyze a (decarboxylating or non-decarboxylating) Claisen-like condensation reaction. Members are share strong structural similarity, and are involved in the synthesis and degradation of fatty acids, and the production of polyketides, a diverse group of natural products.
Q#152 - >KFG79736.1 polyketide synthetase PksP [Metarhizium anisopliae][polyketide synthetase PksP [Metarhizium anisopliae]]	superfamily	353032	377	806	1.59277e-174	533.674	cl09938	cond_enzymes superfamily	29	-	-	Condensing enzymes; Family of enzymes that catalyze a (decarboxylating or non-decarboxylating) Claisen-like condensation reaction. Members are share strong structural similarity, and are involved in the synthesis and degradation of fatty acids, and the production of polyketides, a diverse group of natural products.
Q#219 - >KFG80765.1 polyketide synthase 3 [Metarhizium anisopliae][polyketide synthase 3 [Metarhizium anisopliae]]	superfamily	353032	3	432	0	611.485	cl09938	cond_enzymes superfamily	29	-	-	Condensing enzymes; Family of enzymes that catalyze a (decarboxylating or non-decarboxylating) Claisen-like condensation reaction. Members are share strong structural similarity, and are involved in the synthesis and degradation of fatty acids, and the production of polyketides, a diverse group of natural products.
Q#223 - >KFG80775.1 fatty acid synthase subunit alpha reductase [Metarhizium anisopliae][fatty acid synthase subunit alpha reductase [Metarhizium anisopliae]]	superfamily	353032	1041	1528	2.17628e-90	299.739	cl09938	cond_enzymes superfamily	29	-	-	Condensing enzymes; Family of enzymes that catalyze a (decarboxylating or non-decarboxylating) Claisen-like condensation reaction. Members are share strong structural similarity, and are involved in the synthesis and degradation of fatty acids, and the production of polyketides, a diverse group of natural products.
Q#226 - >KFG80800.1 polyketide synthase [Metarhizium anisopliae][polyketide synthase [Metarhizium anisopliae]]	superfamily	353032	18	440	0	604.551	cl09938	cond_enzymes superfamily	29	-	-	Condensing enzymes; Family of enzymes that catalyze a (decarboxylating or non-decarboxylating) Claisen-like condensation reaction. Members are share strong structural similarity, and are involved in the synthesis and degradation of fatty acids, and the production of polyketides, a diverse group of natural products.
Q#268 - >KFG81478.1 putative polyketide synthase [Metarhizium anisopliae][putative polyketide synthase [Metarhizium anisopliae]]	superfamily	353032	78	495	0	571.039	cl09938	cond_enzymes superfamily	29	-	-	Condensing enzymes; Family of enzymes that catalyze a (decarboxylating or non-decarboxylating) Claisen-like condensation reaction. Members are share strong structural similarity, and are involved in the synthesis and degradation of fatty acids, and the production of polyketides, a diverse group of natural products.
Q#269 - >KFG81513.1 putative polyketide synthase [Metarhizium anisopliae][putative polyketide synthase [Metarhizium anisopliae]]	superfamily	353032	11	442	0	592.995	cl09938	cond_enzymes superfamily	29	-	-	Condensing enzymes; Family of enzymes that catalyze a (decarboxylating or non-decarboxylating) Claisen-like condensation reaction. Members are share strong structural similarity, and are involved in the synthesis and degradation of fatty acids, and the production of polyketides, a diverse group of natural products.
Q#286 - >KFG81921.1 polyketide synthase [Metarhizium anisopliae][polyketide synthase [Metarhizium anisopliae]]	superfamily	353032	388	777	3.3574e-174	538.297	cl09938	cond_enzymes superfamily	29	-	-	Condensing enzymes; Family of enzymes that catalyze a (decarboxylating or non-decarboxylating) Claisen-like condensation reaction. Members are share strong structural similarity, and are involved in the synthesis and degradation of fatty acids, and the production of polyketides, a diverse group of natural products.
Q#303 - >KFG82172.1 polyketide synthase [Metarhizium anisopliae][polyketide synthase [Metarhizium anisopliae]]	superfamily	353032	617	1037	0	624.582	cl09938	cond_enzymes superfamily	29	-	-	Condensing enzymes; Family of enzymes that catalyze a (decarboxylating or non-decarboxylating) Claisen-like condensation reaction. Members are share strong structural similarity, and are involved in the synthesis and degradation of fatty acids, and the production of polyketides, a diverse group of natural products.
Q#333 - >KFG82720.1 putative polyketide synthase [Metarhizium anisopliae][putative polyketide synthase [Metarhizium anisopliae]]	superfamily	353032	395	822	2.37547e-180	549.468	cl09938	cond_enzymes superfamily	29	-	-	Condensing enzymes; Family of enzymes that catalyze a (decarboxylating or non-decarboxylating) Claisen-like condensation reaction. Members are share strong structural similarity, and are involved in the synthesis and degradation of fatty acids, and the production of polyketides, a diverse group of natural products.
Q#387 - >KFG83671.1 polyketide synthetase PksP [Metarhizium anisopliae][polyketide synthetase PksP [Metarhizium anisopliae]]	superfamily	353032	377	805	5.54928e-179	551.008	cl09938	cond_enzymes superfamily	29	-	-	Condensing enzymes; Family of enzymes that catalyze a (decarboxylating or non-decarboxylating) Claisen-like condensation reaction. Members are share strong structural similarity, and are involved in the synthesis and degradation of fatty acids, and the production of polyketides, a diverse group of natural products.
Q#448 - >KFG84687.1 hypothetical protein MANI_020125 [Metarhizium anisopliae][hypothetical protein MANI_020125 [Metarhizium anisopliae]]	superfamily	353032	10	418	1.23055e-158	496.695	cl09938	cond_enzymes superfamily	29	-	-	Condensing enzymes; Family of enzymes that catalyze a (decarboxylating or non-decarboxylating) Claisen-like condensation reaction. Members are share strong structural similarity, and are involved in the synthesis and degradation of fatty acids, and the production of polyketides, a diverse group of natural products.
Q#454 - >KFG84800.1 hypothetical protein MANI_027208 [Metarhizium anisopliae][hypothetical protein MANI_027208 [Metarhizium anisopliae]]	superfamily	353032	271	364	2.49591e-35	139.615	cl09938	cond_enzymes superfamily	29	N	-	Condensing enzymes; Family of enzymes that catalyze a (decarboxylating or non-decarboxylating) Claisen-like condensation reaction. Members are share strong structural similarity, and are involved in the synthesis and degradation of fatty acids, and the production of polyketides, a diverse group of natural products.
Q#455 - >KFG84801.1 hypothetical protein MANI_027199 [Metarhizium anisopliae][hypothetical protein MANI_027199 [Metarhizium anisopliae]]	superfamily	353032	8	342	1.61767e-126	389.995	cl09938	cond_enzymes superfamily	29	-	-	Condensing enzymes; Family of enzymes that catalyze a (decarboxylating or non-decarboxylating) Claisen-like condensation reaction. Members are share strong structural similarity, and are involved in the synthesis and degradation of fatty acids, and the production of polyketides, a diverse group of natural products.
Q#457 - >KFG84831.1 putative polyketide synthase [Metarhizium anisopliae][putative polyketide synthase [Metarhizium anisopliae]]	superfamily	353032	7	424	1.46638e-168	525.2	cl09938	cond_enzymes superfamily	29	-	-	Condensing enzymes; Family of enzymes that catalyze a (decarboxylating or non-decarboxylating) Claisen-like condensation reaction. Members are share strong structural similarity, and are involved in the synthesis and degradation of fatty acids, and the production of polyketides, a diverse group of natural products.
Q#511 - >KFG85670.1 putative polyketide synthase [Metarhizium anisopliae][putative polyketide synthase [Metarhizium anisopliae]]	superfamily	353032	449	869	4.99539e-161	503.244	cl09938	cond_enzymes superfamily	29	-	-	Condensing enzymes; Family of enzymes that catalyze a (decarboxylating or non-decarboxylating) Claisen-like condensation reaction. Members are share strong structural similarity, and are involved in the synthesis and degradation of fatty acids, and the production of polyketides, a diverse group of natural products.
Q#526 - >KFG85862.1 polyketide synthase [Metarhizium anisopliae][polyketide synthase [Metarhizium anisopliae]]	superfamily	353032	386	816	5.24425e-173	535.215	cl09938	cond_enzymes superfamily	29	-	-	Condensing enzymes; Family of enzymes that catalyze a (decarboxylating or non-decarboxylating) Claisen-like condensation reaction. Members are share strong structural similarity, and are involved in the synthesis and degradation of fatty acids, and the production of polyketides, a diverse group of natural products.
Q#536 - >KFG86083.1 hypothetical protein MANI_004781 [Metarhizium anisopliae][hypothetical protein MANI_004781 [Metarhizium anisopliae]]	superfamily	353032	4	435	0	582.98	cl09938	cond_enzymes superfamily	29	-	-	Condensing enzymes; Family of enzymes that catalyze a (decarboxylating or non-decarboxylating) Claisen-like condensation reaction. Members are share strong structural similarity, and are involved in the synthesis and degradation of fatty acids, and the production of polyketides, a diverse group of natural products.
Q#577 - >KFG86740.1 polyketide synthase [Metarhizium anisopliae][polyketide synthase [Metarhizium anisopliae]]	superfamily	353032	11	432	0	640.375	cl09938	cond_enzymes superfamily	29	-	-	Condensing enzymes; Family of enzymes that catalyze a (decarboxylating or non-decarboxylating) Claisen-like condensation reaction. Members are share strong structural similarity, and are involved in the synthesis and degradation of fatty acids, and the production of polyketides, a diverse group of natural products.
Q#653 - >KFG87975.1 putative polyketide synthase [Metarhizium anisopliae][putative polyketide synthase [Metarhizium anisopliae]]	superfamily	353032	395	810	9.8682e-178	551.779	cl09938	cond_enzymes superfamily	29	-	-	Condensing enzymes; Family of enzymes that catalyze a (decarboxylating or non-decarboxylating) Claisen-like condensation reaction. Members are share strong structural similarity, and are involved in the synthesis and degradation of fatty acids, and the production of polyketides, a diverse group of natural products.
Q#23 - >KFG77840.1 Dicer-like protein 1 [Metarhizium anisopliae][Dicer-like protein 1 [Metarhizium anisopliae]]	superfamily	355775	120	312	1.28852e-72	240.631	cl28899	DEAD-like_helicase_N superfamily	28	-	-	N-terminal helicase domain of the DEAD-box helicase superfamily; The DEAD-like helicase superfamily is a diverse family of proteins involved in ATP-dependent RNA or DNA unwinding. The N-terminal domain contains the ATP-binding region.
Q#24 - >KFG77853.1 putative ATP dependent RNA helicase [Metarhizium anisopliae][putative ATP dependent RNA helicase [Metarhizium anisopliae]]	superfamily	355775	688	852	6.55736e-85	273.956	cl28899	DEAD-like_helicase_N superfamily	28	-	-	N-terminal helicase domain of the DEAD-box helicase superfamily; The DEAD-like helicase superfamily is a diverse family of proteins involved in ATP-dependent RNA or DNA unwinding. The N-terminal domain contains the ATP-binding region.
Q#88 - >KFG78778.1 putative TBP associated factor (Mot1) [Metarhizium anisopliae][putative TBP associated factor (Mot1) [Metarhizium anisopliae]]	superfamily	355775	1305	1540	3.96813e-141	436.397	cl28899	DEAD-like_helicase_N superfamily	28	-	-	N-terminal helicase domain of the DEAD-box helicase superfamily; The DEAD-like helicase superfamily is a diverse family of proteins involved in ATP-dependent RNA or DNA unwinding. The N-terminal domain contains the ATP-binding region.
Q#124 - >KFG79409.1 putative DEAD/DEAH box helicase (Sbp4) [Metarhizium anisopliae][putative DEAD/DEAH box helicase (Sbp4) [Metarhizium anisopliae]]	superfamily	355775	26	247	9.24191e-105	315.284	cl28899	DEAD-like_helicase_N superfamily	28	-	-	N-terminal helicase domain of the DEAD-box helicase superfamily; The DEAD-like helicase superfamily is a diverse family of proteins involved in ATP-dependent RNA or DNA unwinding. The N-terminal domain contains the ATP-binding region.
Q#231 - >KFG80867.1 intron-binding protein aquarius [Metarhizium anisopliae][intron-binding protein aquarius [Metarhizium anisopliae]]	superfamily	355775	814	1166	3.32375e-100	318.602	cl28899	DEAD-like_helicase_N superfamily	28	-	-	N-terminal helicase domain of the DEAD-box helicase superfamily; The DEAD-like helicase superfamily is a diverse family of proteins involved in ATP-dependent RNA or DNA unwinding. The N-terminal domain contains the ATP-binding region.
Q#373 - >KFG83294.1 ATP-dependent DNA helicase PIF1 [Metarhizium anisopliae][ATP-dependent DNA helicase PIF1 [Metarhizium anisopliae]]	superfamily	355775	1275	1404	3.69242e-26	106.949	cl28899	DEAD-like_helicase_N superfamily	28	N	-	N-terminal helicase domain of the DEAD-box helicase superfamily; The DEAD-like helicase superfamily is a diverse family of proteins involved in ATP-dependent RNA or DNA unwinding. The N-terminal domain contains the ATP-binding region.
Q#388 - >KFG83703.1 telomere-associated recQ-like helicase [Metarhizium anisopliae][telomere-associated recQ-like helicase [Metarhizium anisopliae]]	superfamily	355775	990	1164	1.07899e-28	114.554	cl28899	DEAD-like_helicase_N superfamily	28	-	-	N-terminal helicase domain of the DEAD-box helicase superfamily; The DEAD-like helicase superfamily is a diverse family of proteins involved in ATP-dependent RNA or DNA unwinding. The N-terminal domain contains the ATP-binding region.
Q#397 - >KFG83811.1 putative chromatin remodeling complex subunit (Chd3) [Metarhizium anisopliae][putative chromatin remodeling complex subunit (Chd3) [Metarhizium anisopliae]]	superfamily	355775	789	971	1.14271e-70	234.382	cl28899	DEAD-like_helicase_N superfamily	28	-	-	N-terminal helicase domain of the DEAD-box helicase superfamily; The DEAD-like helicase superfamily is a diverse family of proteins involved in ATP-dependent RNA or DNA unwinding. The N-terminal domain contains the ATP-binding region.
Q#399 - >KFG83867.1 hypothetical protein MANI_110565 [Metarhizium anisopliae][hypothetical protein MANI_110565 [Metarhizium anisopliae]]	superfamily	355775	1431	1513	8.63214e-13	68.4295	cl28899	DEAD-like_helicase_N superfamily	28	N	-	N-terminal helicase domain of the DEAD-box helicase superfamily; The DEAD-like helicase superfamily is a diverse family of proteins involved in ATP-dependent RNA or DNA unwinding. The N-terminal domain contains the ATP-binding region.
Q#403 - >KFG83988.1 recQ family helicase [Metarhizium anisopliae][recQ family helicase [Metarhizium anisopliae]]	superfamily	355775	877	1064	2.01159e-29	116.48	cl28899	DEAD-like_helicase_N superfamily	28	-	-	N-terminal helicase domain of the DEAD-box helicase superfamily; The DEAD-like helicase superfamily is a diverse family of proteins involved in ATP-dependent RNA or DNA unwinding. The N-terminal domain contains the ATP-binding region.
Q#404 - >KFG83989.1 hypothetical protein MANI_110526 [Metarhizium anisopliae][hypothetical protein MANI_110526 [Metarhizium anisopliae]]	superfamily	355775	1431	1513	8.73005e-13	68.4295	cl28899	DEAD-like_helicase_N superfamily	28	N	-	N-terminal helicase domain of the DEAD-box helicase superfamily; The DEAD-like helicase superfamily is a diverse family of proteins involved in ATP-dependent RNA or DNA unwinding. The N-terminal domain contains the ATP-binding region.
Q#405 - >KFG84029.1 ATP-dependent DNA helicase PIF1 [Metarhizium anisopliae][ATP-dependent DNA helicase PIF1 [Metarhizium anisopliae]]	superfamily	355775	1018	1204	3.38011e-36	135.454	cl28899	DEAD-like_helicase_N superfamily	28	-	-	N-terminal helicase domain of the DEAD-box helicase superfamily; The DEAD-like helicase superfamily is a diverse family of proteins involved in ATP-dependent RNA or DNA unwinding. The N-terminal domain contains the ATP-binding region.
Q#412 - >KFG84187.1 hypothetical protein MANI_116079 [Metarhizium anisopliae][hypothetical protein MANI_116079 [Metarhizium anisopliae]]	superfamily	355775	628	825	2.23471e-32	124.283	cl28899	DEAD-like_helicase_N superfamily	28	-	-	N-terminal helicase domain of the DEAD-box helicase superfamily; The DEAD-like helicase superfamily is a diverse family of proteins involved in ATP-dependent RNA or DNA unwinding. The N-terminal domain contains the ATP-binding region.
Q#414 - >KFG84213.1 hypothetical protein MANI_116050 [Metarhizium anisopliae][hypothetical protein MANI_116050 [Metarhizium anisopliae]]	superfamily	355775	720	914	2.11999e-107	339.344	cl28899	DEAD-like_helicase_N superfamily	28	-	-	N-terminal helicase domain of the DEAD-box helicase superfamily; The DEAD-like helicase superfamily is a diverse family of proteins involved in ATP-dependent RNA or DNA unwinding. The N-terminal domain contains the ATP-binding region.
Q#426 - >KFG84415.1 Regulator of nonsense transcripts 1 [Metarhizium anisopliae][Regulator of nonsense transcripts 1 [Metarhizium anisopliae]]	superfamily	355775	448	681	1.10721e-158	468.65	cl28899	DEAD-like_helicase_N superfamily	28	-	-	N-terminal helicase domain of the DEAD-box helicase superfamily; The DEAD-like helicase superfamily is a diverse family of proteins involved in ATP-dependent RNA or DNA unwinding. The N-terminal domain contains the ATP-binding region.
Q#438 - >KFG84539.1 ISWI chromatin-remodeling complex ATPase ISW2 [Metarhizium anisopliae][ISWI chromatin-remodeling complex ATPase ISW2 [Metarhizium anisopliae]]	superfamily	355775	120	360	1.61627e-116	353.614	cl28899	DEAD-like_helicase_N superfamily	28	-	-	N-terminal helicase domain of the DEAD-box helicase superfamily; The DEAD-like helicase superfamily is a diverse family of proteins involved in ATP-dependent RNA or DNA unwinding. The N-terminal domain contains the ATP-binding region.
Q#439 - >KFG84545.1 ATP-dependent RNA helicase DHX8 [Metarhizium anisopliae][ATP-dependent RNA helicase DHX8 [Metarhizium anisopliae]]	superfamily	355775	526	704	3.38267e-114	352.556	cl28899	DEAD-like_helicase_N superfamily	28	-	-	N-terminal helicase domain of the DEAD-box helicase superfamily; The DEAD-like helicase superfamily is a diverse family of proteins involved in ATP-dependent RNA or DNA unwinding. The N-terminal domain contains the ATP-binding region.
Q#460 - >KFG84857.1 putative DEAD/DEAH box helicase [Metarhizium anisopliae][putative DEAD/DEAH box helicase [Metarhizium anisopliae]]	superfamily	355775	512	706	1.01909e-106	337.033	cl28899	DEAD-like_helicase_N superfamily	28	-	-	N-terminal helicase domain of the DEAD-box helicase superfamily; The DEAD-like helicase superfamily is a diverse family of proteins involved in ATP-dependent RNA or DNA unwinding. The N-terminal domain contains the ATP-binding region.
Q#466 - >KFG84956.1 Dicer-like protein 2 [Metarhizium anisopliae][Dicer-like protein 2 [Metarhizium anisopliae]]	superfamily	355775	82	269	9.5026e-64	215.208	cl28899	DEAD-like_helicase_N superfamily	28	-	-	N-terminal helicase domain of the DEAD-box helicase superfamily; The DEAD-like helicase superfamily is a diverse family of proteins involved in ATP-dependent RNA or DNA unwinding. The N-terminal domain contains the ATP-binding region.
Q#472 - >KFG85031.1 putative DNA helicase [Metarhizium anisopliae][putative DNA helicase [Metarhizium anisopliae]]	superfamily	355775	991	1192	4.32657e-114	357.316	cl28899	DEAD-like_helicase_N superfamily	28	-	-	N-terminal helicase domain of the DEAD-box helicase superfamily; The DEAD-like helicase superfamily is a diverse family of proteins involved in ATP-dependent RNA or DNA unwinding. The N-terminal domain contains the ATP-binding region.
Q#488 - >KFG85264.1 putative SNF2 family helicase/ATPase [Metarhizium anisopliae][putative SNF2 family helicase/ATPase [Metarhizium anisopliae]]	superfamily	355775	324	549	1.5829e-74	248.413	cl28899	DEAD-like_helicase_N superfamily	28	-	-	N-terminal helicase domain of the DEAD-box helicase superfamily; The DEAD-like helicase superfamily is a diverse family of proteins involved in ATP-dependent RNA or DNA unwinding. The N-terminal domain contains the ATP-binding region.
Q#516 - >KFG85737.1 DEAD/DEAH box RNA helicase [Metarhizium anisopliae][DEAD/DEAH box RNA helicase [Metarhizium anisopliae]]	superfamily	355775	289	465	2.83193e-117	361.967	cl28899	DEAD-like_helicase_N superfamily	28	-	-	N-terminal helicase domain of the DEAD-box helicase superfamily; The DEAD-like helicase superfamily is a diverse family of proteins involved in ATP-dependent RNA or DNA unwinding. The N-terminal domain contains the ATP-binding region.
Q#538 - >KFG86123.1 chromatin-remodeling complex ATPase chain isw-1 [Metarhizium anisopliae][chromatin-remodeling complex ATPase chain isw-1 [Metarhizium anisopliae]]	superfamily	355775	791	1032	1.01384e-72	242.582	cl28899	DEAD-like_helicase_N superfamily	28	-	-	N-terminal helicase domain of the DEAD-box helicase superfamily; The DEAD-like helicase superfamily is a diverse family of proteins involved in ATP-dependent RNA or DNA unwinding. The N-terminal domain contains the ATP-binding region.
Q#590 - >KFG86882.1 putative ATP dependent RNA helicase [Metarhizium anisopliae][putative ATP dependent RNA helicase [Metarhizium anisopliae]]	superfamily	355775	510	724	4.87429e-140	434.491	cl28899	DEAD-like_helicase_N superfamily	28	-	-	N-terminal helicase domain of the DEAD-box helicase superfamily; The DEAD-like helicase superfamily is a diverse family of proteins involved in ATP-dependent RNA or DNA unwinding. The N-terminal domain contains the ATP-binding region.
Q#590 - >KFG86882.1 putative ATP dependent RNA helicase [Metarhizium anisopliae][putative ATP dependent RNA helicase [Metarhizium anisopliae]]	superfamily	355775	1375	1566	3.39023e-117	368.509	cl28899	DEAD-like_helicase_N superfamily	28	-	-	N-terminal helicase domain of the DEAD-box helicase superfamily; The DEAD-like helicase superfamily is a diverse family of proteins involved in ATP-dependent RNA or DNA unwinding. The N-terminal domain contains the ATP-binding region.
Q#618 - >KFG87318.1 putative DNA helicase ino-80 [Metarhizium anisopliae][putative DNA helicase ino-80 [Metarhizium anisopliae]]	superfamily	355775	1071	1300	4.40954e-165	502.42	cl28899	DEAD-like_helicase_N superfamily	28	-	-	N-terminal helicase domain of the DEAD-box helicase superfamily; The DEAD-like helicase superfamily is a diverse family of proteins involved in ATP-dependent RNA or DNA unwinding. The N-terminal domain contains the ATP-binding region.
Q#637 - >KFG87663.1 QDE3 protein [Metarhizium anisopliae][QDE3 protein [Metarhizium anisopliae]]	superfamily	355775	826	1034	1.81632e-93	300.22	cl28899	DEAD-like_helicase_N superfamily	28	-	-	N-terminal helicase domain of the DEAD-box helicase superfamily; The DEAD-like helicase superfamily is a diverse family of proteins involved in ATP-dependent RNA or DNA unwinding. The N-terminal domain contains the ATP-binding region.
Q#654 - >KFG87988.1 helicase SWR1 [Metarhizium anisopliae][helicase SWR1 [Metarhizium anisopliae]]	superfamily	355775	851	1082	9.49217e-153	466.059	cl28899	DEAD-like_helicase_N superfamily	28	-	-	N-terminal helicase domain of the DEAD-box helicase superfamily; The DEAD-like helicase superfamily is a diverse family of proteins involved in ATP-dependent RNA or DNA unwinding. The N-terminal domain contains the ATP-binding region.
Q#23 - >KFG77840.1 Dicer-like protein 1 [Metarhizium anisopliae][Dicer-like protein 1 [Metarhizium anisopliae]]	superfamily	365791	451	584	9.15718e-45	158.523	cl38915	DEAD-like_helicase_C superfamily	25	-	-	C-terminal helicase domain of the DEAD-like helicases; This hierarchy of DEAD-like helicases is composed of two superfamilies, SF1 and SF2, that share almost identical folds and extensive structural similarity in their catalytic core. Helicases are involved in ATP-dependent RNA or DNA unwinding. Two distinct types of helicases exist, those forming toroidal, predominantly hexameric structures, and…
Q#24 - >KFG77853.1 putative ATP dependent RNA helicase [Metarhizium anisopliae][putative ATP dependent RNA helicase [Metarhizium anisopliae]]	superfamily	365791	857	1073	3.86834e-66	220.868	cl38915	DEAD-like_helicase_C superfamily	25	-	-	C-terminal helicase domain of the DEAD-like helicases; This hierarchy of DEAD-like helicases is composed of two superfamilies, SF1 and SF2, that share almost identical folds and extensive structural similarity in their catalytic core. Helicases are involved in ATP-dependent RNA or DNA unwinding. Two distinct types of helicases exist, those forming toroidal, predominantly hexameric structures, and…
Q#88 - >KFG78778.1 putative TBP associated factor (Mot1) [Metarhizium anisopliae][putative TBP associated factor (Mot1) [Metarhizium anisopliae]]	superfamily	365791	1635	1783	1.97501e-52	180.365	cl38915	DEAD-like_helicase_C superfamily	25	-	-	C-terminal helicase domain of the DEAD-like helicases; This hierarchy of DEAD-like helicases is composed of two superfamilies, SF1 and SF2, that share almost identical folds and extensive structural similarity in their catalytic core. Helicases are involved in ATP-dependent RNA or DNA unwinding. Two distinct types of helicases exist, those forming toroidal, predominantly hexameric structures, and…
Q#124 - >KFG79409.1 putative DEAD/DEAH box helicase (Sbp4) [Metarhizium anisopliae][putative DEAD/DEAH box helicase (Sbp4) [Metarhizium anisopliae]]	superfamily	365791	269	403	9.55729e-40	141.491	cl38915	DEAD-like_helicase_C superfamily	25	-	-	C-terminal helicase domain of the DEAD-like helicases; This hierarchy of DEAD-like helicases is composed of two superfamilies, SF1 and SF2, that share almost identical folds and extensive structural similarity in their catalytic core. Helicases are involved in ATP-dependent RNA or DNA unwinding. Two distinct types of helicases exist, those forming toroidal, predominantly hexameric structures, and…
Q#231 - >KFG80867.1 intron-binding protein aquarius [Metarhizium anisopliae][intron-binding protein aquarius [Metarhizium anisopliae]]	superfamily	365791	1154	1337	5.04929e-47	166.641	cl38915	DEAD-like_helicase_C superfamily	25	-	-	C-terminal helicase domain of the DEAD-like helicases; This hierarchy of DEAD-like helicases is composed of two superfamilies, SF1 and SF2, that share almost identical folds and extensive structural similarity in their catalytic core. Helicases are involved in ATP-dependent RNA or DNA unwinding. Two distinct types of helicases exist, those forming toroidal, predominantly hexameric structures, and…
Q#373 - >KFG83294.1 ATP-dependent DNA helicase PIF1 [Metarhizium anisopliae][ATP-dependent DNA helicase PIF1 [Metarhizium anisopliae]]	superfamily	365791	1585	1627	2.6117e-07	49.4823	cl38915	DEAD-like_helicase_C superfamily	25	N	-	C-terminal helicase domain of the DEAD-like helicases; This hierarchy of DEAD-like helicases is composed of two superfamilies, SF1 and SF2, that share almost identical folds and extensive structural similarity in their catalytic core. Helicases are involved in ATP-dependent RNA or DNA unwinding. Two distinct types of helicases exist, those forming toroidal, predominantly hexameric structures, and…
Q#388 - >KFG83703.1 telomere-associated recQ-like helicase [Metarhizium anisopliae][telomere-associated recQ-like helicase [Metarhizium anisopliae]]	superfamily	365791	1228	1328	5.76947e-23	95.7384	cl38915	DEAD-like_helicase_C superfamily	25	N	-	C-terminal helicase domain of the DEAD-like helicases; This hierarchy of DEAD-like helicases is composed of two superfamilies, SF1 and SF2, that share almost identical folds and extensive structural similarity in their catalytic core. Helicases are involved in ATP-dependent RNA or DNA unwinding. Two distinct types of helicases exist, those forming toroidal, predominantly hexameric structures, and…
Q#397 - >KFG83811.1 putative chromatin remodeling complex subunit (Chd3) [Metarhizium anisopliae][putative chromatin remodeling complex subunit (Chd3) [Metarhizium anisopliae]]	superfamily	365791	1101	1227	6.32888e-53	181.521	cl38915	DEAD-like_helicase_C superfamily	25	-	-	C-terminal helicase domain of the DEAD-like helicases; This hierarchy of DEAD-like helicases is composed of two superfamilies, SF1 and SF2, that share almost identical folds and extensive structural similarity in their catalytic core. Helicases are involved in ATP-dependent RNA or DNA unwinding. Two distinct types of helicases exist, those forming toroidal, predominantly hexameric structures, and…
Q#403 - >KFG83988.1 recQ family helicase [Metarhizium anisopliae][recQ family helicase [Metarhizium anisopliae]]	superfamily	365791	1067	1204	1.40535e-18	83.412	cl38915	DEAD-like_helicase_C superfamily	25	-	-	C-terminal helicase domain of the DEAD-like helicases; This hierarchy of DEAD-like helicases is composed of two superfamilies, SF1 and SF2, that share almost identical folds and extensive structural similarity in their catalytic core. Helicases are involved in ATP-dependent RNA or DNA unwinding. Two distinct types of helicases exist, those forming toroidal, predominantly hexameric structures, and…
Q#405 - >KFG84029.1 ATP-dependent DNA helicase PIF1 [Metarhizium anisopliae][ATP-dependent DNA helicase PIF1 [Metarhizium anisopliae]]	superfamily	365791	1403	1445	1.3124e-06	47.1711	cl38915	DEAD-like_helicase_C superfamily	25	N	-	C-terminal helicase domain of the DEAD-like helicases; This hierarchy of DEAD-like helicases is composed of two superfamilies, SF1 and SF2, that share almost identical folds and extensive structural similarity in their catalytic core. Helicases are involved in ATP-dependent RNA or DNA unwinding. Two distinct types of helicases exist, those forming toroidal, predominantly hexameric structures, and…
Q#414 - >KFG84213.1 hypothetical protein MANI_116050 [Metarhizium anisopliae][hypothetical protein MANI_116050 [Metarhizium anisopliae]]	superfamily	365791	1232	1284	1.6196e-10	61.0298	cl38915	DEAD-like_helicase_C superfamily	25	N	-	C-terminal helicase domain of the DEAD-like helicases; This hierarchy of DEAD-like helicases is composed of two superfamilies, SF1 and SF2, that share almost identical folds and extensive structural similarity in their catalytic core. Helicases are involved in ATP-dependent RNA or DNA unwinding. Two distinct types of helicases exist, those forming toroidal, predominantly hexameric structures, and…
Q#426 - >KFG84415.1 Regulator of nonsense transcripts 1 [Metarhizium anisopliae][Regulator of nonsense transcripts 1 [Metarhizium anisopliae]]	superfamily	365791	682	871	1.62371e-76	249.073	cl38915	DEAD-like_helicase_C superfamily	25	-	-	C-terminal helicase domain of the DEAD-like helicases; This hierarchy of DEAD-like helicases is composed of two superfamilies, SF1 and SF2, that share almost identical folds and extensive structural similarity in their catalytic core. Helicases are involved in ATP-dependent RNA or DNA unwinding. Two distinct types of helicases exist, those forming toroidal, predominantly hexameric structures, and…
Q#438 - >KFG84539.1 ISWI chromatin-remodeling complex ATPase ISW2 [Metarhizium anisopliae][ISWI chromatin-remodeling complex ATPase ISW2 [Metarhizium anisopliae]]	superfamily	365791	627	756	2.14694e-52	178.824	cl38915	DEAD-like_helicase_C superfamily	25	-	-	C-terminal helicase domain of the DEAD-like helicases; This hierarchy of DEAD-like helicases is composed of two superfamilies, SF1 and SF2, that share almost identical folds and extensive structural similarity in their catalytic core. Helicases are involved in ATP-dependent RNA or DNA unwinding. Two distinct types of helicases exist, those forming toroidal, predominantly hexameric structures, and…
Q#439 - >KFG84545.1 ATP-dependent RNA helicase DHX8 [Metarhizium anisopliae][ATP-dependent RNA helicase DHX8 [Metarhizium anisopliae]]	superfamily	365791	708	869	1.64546e-82	266.321	cl38915	DEAD-like_helicase_C superfamily	25	-	-	C-terminal helicase domain of the DEAD-like helicases; This hierarchy of DEAD-like helicases is composed of two superfamilies, SF1 and SF2, that share almost identical folds and extensive structural similarity in their catalytic core. Helicases are involved in ATP-dependent RNA or DNA unwinding. Two distinct types of helicases exist, those forming toroidal, predominantly hexameric structures, and…
Q#460 - >KFG84857.1 putative DEAD/DEAH box helicase [Metarhizium anisopliae][putative DEAD/DEAH box helicase [Metarhizium anisopliae]]	superfamily	365791	1025	1106	1.28862e-33	126.899	cl38915	DEAD-like_helicase_C superfamily	25	N	-	C-terminal helicase domain of the DEAD-like helicases; This hierarchy of DEAD-like helicases is composed of two superfamilies, SF1 and SF2, that share almost identical folds and extensive structural similarity in their catalytic core. Helicases are involved in ATP-dependent RNA or DNA unwinding. Two distinct types of helicases exist, those forming toroidal, predominantly hexameric structures, and…
Q#466 - >KFG84956.1 Dicer-like protein 2 [Metarhizium anisopliae][Dicer-like protein 2 [Metarhizium anisopliae]]	superfamily	365791	422	559	2.55889e-41	148.508	cl38915	DEAD-like_helicase_C superfamily	25	-	-	C-terminal helicase domain of the DEAD-like helicases; This hierarchy of DEAD-like helicases is composed of two superfamilies, SF1 and SF2, that share almost identical folds and extensive structural similarity in their catalytic core. Helicases are involved in ATP-dependent RNA or DNA unwinding. Two distinct types of helicases exist, those forming toroidal, predominantly hexameric structures, and…
Q#472 - >KFG85031.1 putative DNA helicase [Metarhizium anisopliae][putative DNA helicase [Metarhizium anisopliae]]	superfamily	365791	1193	1416	1.12642e-48	171.263	cl38915	DEAD-like_helicase_C superfamily	25	-	-	C-terminal helicase domain of the DEAD-like helicases; This hierarchy of DEAD-like helicases is composed of two superfamilies, SF1 and SF2, that share almost identical folds and extensive structural similarity in their catalytic core. Helicases are involved in ATP-dependent RNA or DNA unwinding. Two distinct types of helicases exist, those forming toroidal, predominantly hexameric structures, and…
Q#488 - >KFG85264.1 putative SNF2 family helicase/ATPase [Metarhizium anisopliae][putative SNF2 family helicase/ATPase [Metarhizium anisopliae]]	superfamily	365791	1223	1342	5.1429e-31	118.733	cl38915	DEAD-like_helicase_C superfamily	25	-	-	C-terminal helicase domain of the DEAD-like helicases; This hierarchy of DEAD-like helicases is composed of two superfamilies, SF1 and SF2, that share almost identical folds and extensive structural similarity in their catalytic core. Helicases are involved in ATP-dependent RNA or DNA unwinding. Two distinct types of helicases exist, those forming toroidal, predominantly hexameric structures, and…
Q#516 - >KFG85737.1 DEAD/DEAH box RNA helicase [Metarhizium anisopliae][DEAD/DEAH box RNA helicase [Metarhizium anisopliae]]	superfamily	365791	596	753	6.1292e-43	153.478	cl38915	DEAD-like_helicase_C superfamily	25	N	-	C-terminal helicase domain of the DEAD-like helicases; This hierarchy of DEAD-like helicases is composed of two superfamilies, SF1 and SF2, that share almost identical folds and extensive structural similarity in their catalytic core. Helicases are involved in ATP-dependent RNA or DNA unwinding. Two distinct types of helicases exist, those forming toroidal, predominantly hexameric structures, and…
Q#538 - >KFG86123.1 chromatin-remodeling complex ATPase chain isw-1 [Metarhizium anisopliae][chromatin-remodeling complex ATPase chain isw-1 [Metarhizium anisopliae]]	superfamily	365791	1162	1287	5.68185e-50	173.046	cl38915	DEAD-like_helicase_C superfamily	25	-	-	C-terminal helicase domain of the DEAD-like helicases; This hierarchy of DEAD-like helicases is composed of two superfamilies, SF1 and SF2, that share almost identical folds and extensive structural similarity in their catalytic core. Helicases are involved in ATP-dependent RNA or DNA unwinding. Two distinct types of helicases exist, those forming toroidal, predominantly hexameric structures, and…
Q#590 - >KFG86882.1 putative ATP dependent RNA helicase [Metarhizium anisopliae][putative ATP dependent RNA helicase [Metarhizium anisopliae]]	superfamily	365791	728	921	3.09648e-63	212.413	cl38915	DEAD-like_helicase_C superfamily	25	-	-	C-terminal helicase domain of the DEAD-like helicases; This hierarchy of DEAD-like helicases is composed of two superfamilies, SF1 and SF2, that share almost identical folds and extensive structural similarity in their catalytic core. Helicases are involved in ATP-dependent RNA or DNA unwinding. Two distinct types of helicases exist, those forming toroidal, predominantly hexameric structures, and…
Q#590 - >KFG86882.1 putative ATP dependent RNA helicase [Metarhizium anisopliae][putative ATP dependent RNA helicase [Metarhizium anisopliae]]	superfamily	365791	1570	1757	1.89717e-31	121.121	cl38915	DEAD-like_helicase_C superfamily	25	-	-	C-terminal helicase domain of the DEAD-like helicases; This hierarchy of DEAD-like helicases is composed of two superfamilies, SF1 and SF2, that share almost identical folds and extensive structural similarity in their catalytic core. Helicases are involved in ATP-dependent RNA or DNA unwinding. Two distinct types of helicases exist, those forming toroidal, predominantly hexameric structures, and…
Q#618 - >KFG87318.1 putative DNA helicase ino-80 [Metarhizium anisopliae][putative DNA helicase ino-80 [Metarhizium anisopliae]]	superfamily	365791	1652	1777	7.04312e-62	207.329	cl38915	DEAD-like_helicase_C superfamily	25	-	-	C-terminal helicase domain of the DEAD-like helicases; This hierarchy of DEAD-like helicases is composed of two superfamilies, SF1 and SF2, that share almost identical folds and extensive structural similarity in their catalytic core. Helicases are involved in ATP-dependent RNA or DNA unwinding. Two distinct types of helicases exist, those forming toroidal, predominantly hexameric structures, and…
Q#637 - >KFG87663.1 QDE3 protein [Metarhizium anisopliae][QDE3 protein [Metarhizium anisopliae]]	superfamily	365791	1035	1169	1.03701e-60	203.979	cl38915	DEAD-like_helicase_C superfamily	25	-	-	C-terminal helicase domain of the DEAD-like helicases; This hierarchy of DEAD-like helicases is composed of two superfamilies, SF1 and SF2, that share almost identical folds and extensive structural similarity in their catalytic core. Helicases are involved in ATP-dependent RNA or DNA unwinding. Two distinct types of helicases exist, those forming toroidal, predominantly hexameric structures, and…
Q#654 - >KFG87988.1 helicase SWR1 [Metarhizium anisopliae][helicase SWR1 [Metarhizium anisopliae]]	superfamily	365791	1399	1534	2.16248e-63	211.566	cl38915	DEAD-like_helicase_C superfamily	25	-	-	C-terminal helicase domain of the DEAD-like helicases; This hierarchy of DEAD-like helicases is composed of two superfamilies, SF1 and SF2, that share almost identical folds and extensive structural similarity in their catalytic core. Helicases are involved in ATP-dependent RNA or DNA unwinding. Two distinct types of helicases exist, those forming toroidal, predominantly hexameric structures, and…
Q#18 - >KFG77722.1 ATP-dependent bile acid permease [Metarhizium anisopliae][ATP-dependent bile acid permease [Metarhizium anisopliae]]	superfamily	365789	1052	1398	1.96941e-121	383.356	cl38913	ABC_6TM_exporters superfamily	24	-	-	Six-transmembrane helical domain of the ATP-binding cassette transporters; This family represents a subunit of six transmembrane (TM) helices typically found in the ATP-binding cassette (ABC) transporters that function as exporters, which contain 6 TM helices per subunit (domain), or a total of 12 TM helices for the complete transporter. The ABC exporters are found in both prokaryotes and eukaryo…
Q#18 - >KFG77722.1 ATP-dependent bile acid permease [Metarhizium anisopliae][ATP-dependent bile acid permease [Metarhizium anisopliae]]	superfamily	365789	339	693	4.3715e-108	346.404	cl38913	ABC_6TM_exporters superfamily	24	-	-	Six-transmembrane helical domain of the ATP-binding cassette transporters; This family represents a subunit of six transmembrane (TM) helices typically found in the ATP-binding cassette (ABC) transporters that function as exporters, which contain 6 TM helices per subunit (domain), or a total of 12 TM helices for the complete transporter. The ABC exporters are found in both prokaryotes and eukaryo…
Q#52 - >KFG78266.1 putative transport protein [Metarhizium anisopliae][putative transport protein [Metarhizium anisopliae]]	superfamily	365789	273	561	1.73047e-125	378.41	cl38913	ABC_6TM_exporters superfamily	24	-	-	Six-transmembrane helical domain of the ATP-binding cassette transporters; This family represents a subunit of six transmembrane (TM) helices typically found in the ATP-binding cassette (ABC) transporters that function as exporters, which contain 6 TM helices per subunit (domain), or a total of 12 TM helices for the complete transporter. The ABC exporters are found in both prokaryotes and eukaryo…
Q#67 - >KFG78449.1 putative ABC bile acid transporter [Metarhizium anisopliae][putative ABC bile acid transporter [Metarhizium anisopliae]]	superfamily	365789	939	1266	2.88745e-102	329.043	cl38913	ABC_6TM_exporters superfamily	24	-	-	Six-transmembrane helical domain of the ATP-binding cassette transporters; This family represents a subunit of six transmembrane (TM) helices typically found in the ATP-binding cassette (ABC) transporters that function as exporters, which contain 6 TM helices per subunit (domain), or a total of 12 TM helices for the complete transporter. The ABC exporters are found in both prokaryotes and eukaryo…
Q#67 - >KFG78449.1 putative ABC bile acid transporter [Metarhizium anisopliae][putative ABC bile acid transporter [Metarhizium anisopliae]]	superfamily	365789	267	591	1.49113e-88	290.55	cl38913	ABC_6TM_exporters superfamily	24	-	-	Six-transmembrane helical domain of the ATP-binding cassette transporters; This family represents a subunit of six transmembrane (TM) helices typically found in the ATP-binding cassette (ABC) transporters that function as exporters, which contain 6 TM helices per subunit (domain), or a total of 12 TM helices for the complete transporter. The ABC exporters are found in both prokaryotes and eukaryo…
Q#139 - >KFG79598.1 ABC transporter [Metarhizium anisopliae][ABC transporter [Metarhizium anisopliae]]	superfamily	365789	893	1184	6.20529e-83	273.96	cl38913	ABC_6TM_exporters superfamily	24	-	-	Six-transmembrane helical domain of the ATP-binding cassette transporters; This family represents a subunit of six transmembrane (TM) helices typically found in the ATP-binding cassette (ABC) transporters that function as exporters, which contain 6 TM helices per subunit (domain), or a total of 12 TM helices for the complete transporter. The ABC exporters are found in both prokaryotes and eukaryo…
Q#139 - >KFG79598.1 ABC transporter [Metarhizium anisopliae][ABC transporter [Metarhizium anisopliae]]	superfamily	365789	278	590	6.14308e-82	271.675	cl38913	ABC_6TM_exporters superfamily	24	-	-	Six-transmembrane helical domain of the ATP-binding cassette transporters; This family represents a subunit of six transmembrane (TM) helices typically found in the ATP-binding cassette (ABC) transporters that function as exporters, which contain 6 TM helices per subunit (domain), or a total of 12 TM helices for the complete transporter. The ABC exporters are found in both prokaryotes and eukaryo…
Q#220 - >KFG80771.1 putative ABC multidrug transporter [Metarhizium anisopliae][putative ABC multidrug transporter [Metarhizium anisopliae]]	superfamily	365789	907	1199	8.76869e-114	359.896	cl38913	ABC_6TM_exporters superfamily	24	-	-	Six-transmembrane helical domain of the ATP-binding cassette transporters; This family represents a subunit of six transmembrane (TM) helices typically found in the ATP-binding cassette (ABC) transporters that function as exporters, which contain 6 TM helices per subunit (domain), or a total of 12 TM helices for the complete transporter. The ABC exporters are found in both prokaryotes and eukaryo…
Q#220 - >KFG80771.1 putative ABC multidrug transporter [Metarhizium anisopliae][putative ABC multidrug transporter [Metarhizium anisopliae]]	superfamily	365789	288	578	1.22424e-61	212.731	cl38913	ABC_6TM_exporters superfamily	24	-	-	Six-transmembrane helical domain of the ATP-binding cassette transporters; This family represents a subunit of six transmembrane (TM) helices typically found in the ATP-binding cassette (ABC) transporters that function as exporters, which contain 6 TM helices per subunit (domain), or a total of 12 TM helices for the complete transporter. The ABC exporters are found in both prokaryotes and eukaryo…
Q#251 - >KFG81168.1 ABC transporter [Metarhizium anisopliae][ABC transporter [Metarhizium anisopliae]]	superfamily	365789	881	1173	1.95999e-102	328.309	cl38913	ABC_6TM_exporters superfamily	24	-	-	Six-transmembrane helical domain of the ATP-binding cassette transporters; This family represents a subunit of six transmembrane (TM) helices typically found in the ATP-binding cassette (ABC) transporters that function as exporters, which contain 6 TM helices per subunit (domain), or a total of 12 TM helices for the complete transporter. The ABC exporters are found in both prokaryotes and eukaryo…
Q#251 - >KFG81168.1 ABC transporter [Metarhizium anisopliae][ABC transporter [Metarhizium anisopliae]]	superfamily	365789	290	542	1.9264e-37	142.625	cl38913	ABC_6TM_exporters superfamily	24	-	-	Six-transmembrane helical domain of the ATP-binding cassette transporters; This family represents a subunit of six transmembrane (TM) helices typically found in the ATP-binding cassette (ABC) transporters that function as exporters, which contain 6 TM helices per subunit (domain), or a total of 12 TM helices for the complete transporter. The ABC exporters are found in both prokaryotes and eukaryo…
Q#283 - >KFG81842.1 hypothetical protein MANI_030002 [Metarhizium anisopliae][hypothetical protein MANI_030002 [Metarhizium anisopliae]]	superfamily	365789	747	1062	9.84223e-110	347.902	cl38913	ABC_6TM_exporters superfamily	24	-	-	Six-transmembrane helical domain of the ATP-binding cassette transporters; This family represents a subunit of six transmembrane (TM) helices typically found in the ATP-binding cassette (ABC) transporters that function as exporters, which contain 6 TM helices per subunit (domain), or a total of 12 TM helices for the complete transporter. The ABC exporters are found in both prokaryotes and eukaryo…
Q#283 - >KFG81842.1 hypothetical protein MANI_030002 [Metarhizium anisopliae][hypothetical protein MANI_030002 [Metarhizium anisopliae]]	superfamily	365789	69	371	2.92645e-68	231.98	cl38913	ABC_6TM_exporters superfamily	24	-	-	Six-transmembrane helical domain of the ATP-binding cassette transporters; This family represents a subunit of six transmembrane (TM) helices typically found in the ATP-binding cassette (ABC) transporters that function as exporters, which contain 6 TM helices per subunit (domain), or a total of 12 TM helices for the complete transporter. The ABC exporters are found in both prokaryotes and eukaryo…
Q#299 - >KFG82120.1 heavy metal tolerance protein precursor [Metarhizium anisopliae][heavy metal tolerance protein precursor [Metarhizium anisopliae]]	superfamily	365789	353	654	3.05819e-121	371.476	cl38913	ABC_6TM_exporters superfamily	24	-	-	Six-transmembrane helical domain of the ATP-binding cassette transporters; This family represents a subunit of six transmembrane (TM) helices typically found in the ATP-binding cassette (ABC) transporters that function as exporters, which contain 6 TM helices per subunit (domain), or a total of 12 TM helices for the complete transporter. The ABC exporters are found in both prokaryotes and eukaryo…
Q#385 - >KFG83652.1 putative ABC multidrug transporter [Metarhizium anisopliae][putative ABC multidrug transporter [Metarhizium anisopliae]]	superfamily	365789	900	1192	2.3407e-102	328.309	cl38913	ABC_6TM_exporters superfamily	24	-	-	Six-transmembrane helical domain of the ATP-binding cassette transporters; This family represents a subunit of six transmembrane (TM) helices typically found in the ATP-binding cassette (ABC) transporters that function as exporters, which contain 6 TM helices per subunit (domain), or a total of 12 TM helices for the complete transporter. The ABC exporters are found in both prokaryotes and eukaryo…
Q#385 - >KFG83652.1 putative ABC multidrug transporter [Metarhizium anisopliae][putative ABC multidrug transporter [Metarhizium anisopliae]]	superfamily	365789	261	520	2.77702e-47	171.129	cl38913	ABC_6TM_exporters superfamily	24	-	-	Six-transmembrane helical domain of the ATP-binding cassette transporters; This family represents a subunit of six transmembrane (TM) helices typically found in the ATP-binding cassette (ABC) transporters that function as exporters, which contain 6 TM helices per subunit (domain), or a total of 12 TM helices for the complete transporter. The ABC exporters are found in both prokaryotes and eukaryo…
Q#463 - >KFG84914.1 putative ATP-binding cassette transporter [Metarhizium anisopliae][putative ATP-binding cassette transporter [Metarhizium anisopliae]]	superfamily	365789	916	1087	3.38593e-53	188.482	cl38913	ABC_6TM_exporters superfamily	24	N	-	Six-transmembrane helical domain of the ATP-binding cassette transporters; This family represents a subunit of six transmembrane (TM) helices typically found in the ATP-binding cassette (ABC) transporters that function as exporters, which contain 6 TM helices per subunit (domain), or a total of 12 TM helices for the complete transporter. The ABC exporters are found in both prokaryotes and eukaryo…
Q#463 - >KFG84914.1 putative ATP-binding cassette transporter [Metarhizium anisopliae][putative ATP-binding cassette transporter [Metarhizium anisopliae]]	superfamily	365789	273	559	3.00839e-43	159.573	cl38913	ABC_6TM_exporters superfamily	24	-	-	Six-transmembrane helical domain of the ATP-binding cassette transporters; This family represents a subunit of six transmembrane (TM) helices typically found in the ATP-binding cassette (ABC) transporters that function as exporters, which contain 6 TM helices per subunit (domain), or a total of 12 TM helices for the complete transporter. The ABC exporters are found in both prokaryotes and eukaryo…
Q#483 - >KFG85180.1 ATP-binding cassette multidrug transport protein ATRC [Metarhizium anisopliae][ATP-binding cassette multidrug transport protein ATRC [Metarhizium anisopliae]]	superfamily	365789	709	1022	1.75029e-105	335.961	cl38913	ABC_6TM_exporters superfamily	24	-	-	Six-transmembrane helical domain of the ATP-binding cassette transporters; This family represents a subunit of six transmembrane (TM) helices typically found in the ATP-binding cassette (ABC) transporters that function as exporters, which contain 6 TM helices per subunit (domain), or a total of 12 TM helices for the complete transporter. The ABC exporters are found in both prokaryotes and eukaryo…
Q#483 - >KFG85180.1 ATP-binding cassette multidrug transport protein ATRC [Metarhizium anisopliae][ATP-binding cassette multidrug transport protein ATRC [Metarhizium anisopliae]]	superfamily	365789	81	365	1.04309e-96	311.331	cl38913	ABC_6TM_exporters superfamily	24	-	-	Six-transmembrane helical domain of the ATP-binding cassette transporters; This family represents a subunit of six transmembrane (TM) helices typically found in the ATP-binding cassette (ABC) transporters that function as exporters, which contain 6 TM helices per subunit (domain), or a total of 12 TM helices for the complete transporter. The ABC exporters are found in both prokaryotes and eukaryo…
Q#496 - >KFG85417.1 ABC transporter family protein [Metarhizium anisopliae][ABC transporter family protein [Metarhizium anisopliae]]	superfamily	365789	890	1178	3.50125e-163	491.99	cl38913	ABC_6TM_exporters superfamily	24	-	-	Six-transmembrane helical domain of the ATP-binding cassette transporters; This family represents a subunit of six transmembrane (TM) helices typically found in the ATP-binding cassette (ABC) transporters that function as exporters, which contain 6 TM helices per subunit (domain), or a total of 12 TM helices for the complete transporter. The ABC exporters are found in both prokaryotes and eukaryo…
Q#496 - >KFG85417.1 ABC transporter family protein [Metarhizium anisopliae][ABC transporter family protein [Metarhizium anisopliae]]	superfamily	365789	182	527	1.07287e-120	378.72	cl38913	ABC_6TM_exporters superfamily	24	-	-	Six-transmembrane helical domain of the ATP-binding cassette transporters; This family represents a subunit of six transmembrane (TM) helices typically found in the ATP-binding cassette (ABC) transporters that function as exporters, which contain 6 TM helices per subunit (domain), or a total of 12 TM helices for the complete transporter. The ABC exporters are found in both prokaryotes and eukaryo…
Q#605 - >KFG87114.1 putative ABC multidrug transporter [Metarhizium anisopliae][putative ABC multidrug transporter [Metarhizium anisopliae]]	superfamily	365789	919	1210	1.03775e-99	321.339	cl38913	ABC_6TM_exporters superfamily	24	-	-	Six-transmembrane helical domain of the ATP-binding cassette transporters; This family represents a subunit of six transmembrane (TM) helices typically found in the ATP-binding cassette (ABC) transporters that function as exporters, which contain 6 TM helices per subunit (domain), or a total of 12 TM helices for the complete transporter. The ABC exporters are found in both prokaryotes and eukaryo…
Q#605 - >KFG87114.1 putative ABC multidrug transporter [Metarhizium anisopliae][putative ABC multidrug transporter [Metarhizium anisopliae]]	superfamily	365789	300	608	1.49462e-90	296.328	cl38913	ABC_6TM_exporters superfamily	24	-	-	Six-transmembrane helical domain of the ATP-binding cassette transporters; This family represents a subunit of six transmembrane (TM) helices typically found in the ATP-binding cassette (ABC) transporters that function as exporters, which contain 6 TM helices per subunit (domain), or a total of 12 TM helices for the complete transporter. The ABC exporters are found in both prokaryotes and eukaryo…
Q#4 - >KFG77572.1 hypothetical protein MANI_028518 [Metarhizium anisopliae][hypothetical protein MANI_028518 [Metarhizium anisopliae]]	superfamily	355037	134	543	1.22686e-49	178.792	cl23766	fungal_TF_MHR superfamily	24	-	-	fungal transcription factor regulatory middle homology region; This domain is present in the large family of fungal zinc cluster transcription factors that contain an N-terminal GAL4-like C6 zinc binuclear cluster DNA-binding domain. Examples of members of this large fungal group are the following Saccharomyces cerevisiae transcription factors, GAL4, STB5, DAL81, CAT8, RDR1, HAL9, PUT3, PPR1, ASG…
Q#6 - >KFG77591.1 hypothetical protein MANI_004529 [Metarhizium anisopliae][hypothetical protein MANI_004529 [Metarhizium anisopliae]]	superfamily	355037	210	347	2.61083e-05	46.2562	cl23766	fungal_TF_MHR superfamily	24	C	-	fungal transcription factor regulatory middle homology region; This domain is present in the large family of fungal zinc cluster transcription factors that contain an N-terminal GAL4-like C6 zinc binuclear cluster DNA-binding domain. Examples of members of this large fungal group are the following Saccharomyces cerevisiae transcription factors, GAL4, STB5, DAL81, CAT8, RDR1, HAL9, PUT3, PPR1, ASG…
Q#53 - >KFG78285.1 Cutinase transcription factor 1 beta [Metarhizium anisopliae][Cutinase transcription factor 1 beta [Metarhizium anisopliae]]	superfamily	355037	231	671	3.46208e-58	204.601	cl23766	fungal_TF_MHR superfamily	24	-	-	fungal transcription factor regulatory middle homology region; This domain is present in the large family of fungal zinc cluster transcription factors that contain an N-terminal GAL4-like C6 zinc binuclear cluster DNA-binding domain. Examples of members of this large fungal group are the following Saccharomyces cerevisiae transcription factors, GAL4, STB5, DAL81, CAT8, RDR1, HAL9, PUT3, PPR1, ASG…
Q#59 - >KFG78366.1 C6 zinc finger domain protein [Metarhizium anisopliae][C6 zinc finger domain protein [Metarhizium anisopliae]]	superfamily	355037	194	653	3.52982e-16	80.9516	cl23766	fungal_TF_MHR superfamily	24	-	-	fungal transcription factor regulatory middle homology region; This domain is present in the large family of fungal zinc cluster transcription factors that contain an N-terminal GAL4-like C6 zinc binuclear cluster DNA-binding domain. Examples of members of this large fungal group are the following Saccharomyces cerevisiae transcription factors, GAL4, STB5, DAL81, CAT8, RDR1, HAL9, PUT3, PPR1, ASG…
Q#82 - >KFG78669.1 putative fungal specific transcription factor [Metarhizium anisopliae][putative fungal specific transcription factor [Metarhizium anisopliae]]	superfamily	355037	228	602	5.47103e-23	101.752	cl23766	fungal_TF_MHR superfamily	24	-	-	fungal transcription factor regulatory middle homology region; This domain is present in the large family of fungal zinc cluster transcription factors that contain an N-terminal GAL4-like C6 zinc binuclear cluster DNA-binding domain. Examples of members of this large fungal group are the following Saccharomyces cerevisiae transcription factors, GAL4, STB5, DAL81, CAT8, RDR1, HAL9, PUT3, PPR1, ASG…
Q#102 - >KFG79030.1 putative dimethylaniline monooxygenase [Metarhizium anisopliae][putative dimethylaniline monooxygenase [Metarhizium anisopliae]]	superfamily	355037	682	863	8.46085e-35	137.576	cl23766	fungal_TF_MHR superfamily	24	C	-	fungal transcription factor regulatory middle homology region; This domain is present in the large family of fungal zinc cluster transcription factors that contain an N-terminal GAL4-like C6 zinc binuclear cluster DNA-binding domain. Examples of members of this large fungal group are the following Saccharomyces cerevisiae transcription factors, GAL4, STB5, DAL81, CAT8, RDR1, HAL9, PUT3, PPR1, ASG…
Q#111 - >KFG79155.1 putative C6 transcription factor [Metarhizium anisopliae][putative C6 transcription factor [Metarhizium anisopliae]]	superfamily	355037	152	545	1.00854e-08	57.4545	cl23766	fungal_TF_MHR superfamily	24	-	-	fungal transcription factor regulatory middle homology region; This domain is present in the large family of fungal zinc cluster transcription factors that contain an N-terminal GAL4-like C6 zinc binuclear cluster DNA-binding domain. Examples of members of this large fungal group are the following Saccharomyces cerevisiae transcription factors, GAL4, STB5, DAL81, CAT8, RDR1, HAL9, PUT3, PPR1, ASG…
Q#119 - >KFG79276.1 putative C6 transcription factor [Metarhizium anisopliae][putative C6 transcription factor [Metarhizium anisopliae]]	superfamily	355037	256	687	1.14034e-52	188.808	cl23766	fungal_TF_MHR superfamily	24	-	-	fungal transcription factor regulatory middle homology region; This domain is present in the large family of fungal zinc cluster transcription factors that contain an N-terminal GAL4-like C6 zinc binuclear cluster DNA-binding domain. Examples of members of this large fungal group are the following Saccharomyces cerevisiae transcription factors, GAL4, STB5, DAL81, CAT8, RDR1, HAL9, PUT3, PPR1, ASG…
Q#134 - >KFG79535.1 putative Fungal specific transcription factor [Metarhizium anisopliae][putative Fungal specific transcription factor [Metarhizium anisopliae]]	superfamily	355037	270	672	1.57336e-19	91.7372	cl23766	fungal_TF_MHR superfamily	24	-	-	fungal transcription factor regulatory middle homology region; This domain is present in the large family of fungal zinc cluster transcription factors that contain an N-terminal GAL4-like C6 zinc binuclear cluster DNA-binding domain. Examples of members of this large fungal group are the following Saccharomyces cerevisiae transcription factors, GAL4, STB5, DAL81, CAT8, RDR1, HAL9, PUT3, PPR1, ASG…
Q#138 - >KFG79585.1 putative fungal specific transcription factor [Metarhizium anisopliae][putative fungal specific transcription factor [Metarhizium anisopliae]]	superfamily	355037	275	651	6.09868e-41	155.295	cl23766	fungal_TF_MHR superfamily	24	-	-	fungal transcription factor regulatory middle homology region; This domain is present in the large family of fungal zinc cluster transcription factors that contain an N-terminal GAL4-like C6 zinc binuclear cluster DNA-binding domain. Examples of members of this large fungal group are the following Saccharomyces cerevisiae transcription factors, GAL4, STB5, DAL81, CAT8, RDR1, HAL9, PUT3, PPR1, ASG…
Q#207 - >KFG80554.1 putative fungal specific transcription factor [Metarhizium anisopliae][putative fungal specific transcription factor [Metarhizium anisopliae]]	superfamily	355037	118	547	7.9592e-33	131.028	cl23766	fungal_TF_MHR superfamily	24	-	-	fungal transcription factor regulatory middle homology region; This domain is present in the large family of fungal zinc cluster transcription factors that contain an N-terminal GAL4-like C6 zinc binuclear cluster DNA-binding domain. Examples of members of this large fungal group are the following Saccharomyces cerevisiae transcription factors, GAL4, STB5, DAL81, CAT8, RDR1, HAL9, PUT3, PPR1, ASG…
Q#217 - >KFG80745.1 positive regulator of purine utilization [Metarhizium anisopliae][positive regulator of purine utilization [Metarhizium anisopliae]]	superfamily	355037	240	719	3.18841e-47	173.785	cl23766	fungal_TF_MHR superfamily	24	-	-	fungal transcription factor regulatory middle homology region; This domain is present in the large family of fungal zinc cluster transcription factors that contain an N-terminal GAL4-like C6 zinc binuclear cluster DNA-binding domain. Examples of members of this large fungal group are the following Saccharomyces cerevisiae transcription factors, GAL4, STB5, DAL81, CAT8, RDR1, HAL9, PUT3, PPR1, ASG…
Q#320 - >KFG82485.1 hypothetical protein MANI_015197 [Metarhizium anisopliae][hypothetical protein MANI_015197 [Metarhizium anisopliae]]	superfamily	355037	544	772	5.64955e-14	73.288	cl23766	fungal_TF_MHR superfamily	24	C	-	fungal transcription factor regulatory middle homology region; This domain is present in the large family of fungal zinc cluster transcription factors that contain an N-terminal GAL4-like C6 zinc binuclear cluster DNA-binding domain. Examples of members of this large fungal group are the following Saccharomyces cerevisiae transcription factors, GAL4, STB5, DAL81, CAT8, RDR1, HAL9, PUT3, PPR1, ASG…
Q#324 - >KFG82552.1 putative fungal specific transcription factor [Metarhizium anisopliae][putative fungal specific transcription factor [Metarhizium anisopliae]]	superfamily	355037	177	579	4.7639e-37	142.969	cl23766	fungal_TF_MHR superfamily	24	-	-	fungal transcription factor regulatory middle homology region; This domain is present in the large family of fungal zinc cluster transcription factors that contain an N-terminal GAL4-like C6 zinc binuclear cluster DNA-binding domain. Examples of members of this large fungal group are the following Saccharomyces cerevisiae transcription factors, GAL4, STB5, DAL81, CAT8, RDR1, HAL9, PUT3, PPR1, ASG…
Q#401 - >KFG83967.1 C2H2 transcription factor [Metarhizium anisopliae][C2H2 transcription factor [Metarhizium anisopliae]]	superfamily	355037	450	662	1.45169e-12	70.166	cl23766	fungal_TF_MHR superfamily	24	C	-	fungal transcription factor regulatory middle homology region; This domain is present in the large family of fungal zinc cluster transcription factors that contain an N-terminal GAL4-like C6 zinc binuclear cluster DNA-binding domain. Examples of members of this large fungal group are the following Saccharomyces cerevisiae transcription factors, GAL4, STB5, DAL81, CAT8, RDR1, HAL9, PUT3, PPR1, ASG…
Q#451 - >KFG84765.1 hypothetical protein MANI_027233 [Metarhizium anisopliae][hypothetical protein MANI_027233 [Metarhizium anisopliae]]	superfamily	355037	326	368	6.91728e-05	44.7833	cl23766	fungal_TF_MHR superfamily	24	C	-	fungal transcription factor regulatory middle homology region; This domain is present in the large family of fungal zinc cluster transcription factors that contain an N-terminal GAL4-like C6 zinc binuclear cluster DNA-binding domain. Examples of members of this large fungal group are the following Saccharomyces cerevisiae transcription factors, GAL4, STB5, DAL81, CAT8, RDR1, HAL9, PUT3, PPR1, ASG…
Q#452 - >KFG84777.1 hypothetical protein MANI_027198 [Metarhizium anisopliae][hypothetical protein MANI_027198 [Metarhizium anisopliae]]	superfamily	355037	294	636	1.31764e-42	160.688	cl23766	fungal_TF_MHR superfamily	24	-	-	fungal transcription factor regulatory middle homology region; This domain is present in the large family of fungal zinc cluster transcription factors that contain an N-terminal GAL4-like C6 zinc binuclear cluster DNA-binding domain. Examples of members of this large fungal group are the following Saccharomyces cerevisiae transcription factors, GAL4, STB5, DAL81, CAT8, RDR1, HAL9, PUT3, PPR1, ASG…
Q#493 - >KFG85380.1 putative fungal specific transcription factor [Metarhizium anisopliae][putative fungal specific transcription factor [Metarhizium anisopliae]]	superfamily	355037	20	415	8.43951e-24	103.293	cl23766	fungal_TF_MHR superfamily	24	-	-	fungal transcription factor regulatory middle homology region; This domain is present in the large family of fungal zinc cluster transcription factors that contain an N-terminal GAL4-like C6 zinc binuclear cluster DNA-binding domain. Examples of members of this large fungal group are the following Saccharomyces cerevisiae transcription factors, GAL4, STB5, DAL81, CAT8, RDR1, HAL9, PUT3, PPR1, ASG…
Q#532 - >KFG86006.1 C6 zinc finger domain-containing protein [Metarhizium anisopliae][C6 zinc finger domain-containing protein [Metarhizium anisopliae]]	superfamily	355037	156	558	1.88389e-31	126.405	cl23766	fungal_TF_MHR superfamily	24	-	-	fungal transcription factor regulatory middle homology region; This domain is present in the large family of fungal zinc cluster transcription factors that contain an N-terminal GAL4-like C6 zinc binuclear cluster DNA-binding domain. Examples of members of this large fungal group are the following Saccharomyces cerevisiae transcription factors, GAL4, STB5, DAL81, CAT8, RDR1, HAL9, PUT3, PPR1, ASG…
Q#554 - >KFG86332.1 putative cutinase transcription factor 1 alpha [Metarhizium anisopliae][putative cutinase transcription factor 1 alpha [Metarhizium anisopliae]]	superfamily	355037	201	590	1.4428e-59	205.756	cl23766	fungal_TF_MHR superfamily	24	-	-	fungal transcription factor regulatory middle homology region; This domain is present in the large family of fungal zinc cluster transcription factors that contain an N-terminal GAL4-like C6 zinc binuclear cluster DNA-binding domain. Examples of members of this large fungal group are the following Saccharomyces cerevisiae transcription factors, GAL4, STB5, DAL81, CAT8, RDR1, HAL9, PUT3, PPR1, ASG…
Q#594 - >KFG86982.1 putative Fungal specific transcription factor [Metarhizium anisopliae][putative Fungal specific transcription factor [Metarhizium anisopliae]]	superfamily	355037	299	698	1.43605e-11	67.0844	cl23766	fungal_TF_MHR superfamily	24	-	-	fungal transcription factor regulatory middle homology region; This domain is present in the large family of fungal zinc cluster transcription factors that contain an N-terminal GAL4-like C6 zinc binuclear cluster DNA-binding domain. Examples of members of this large fungal group are the following Saccharomyces cerevisiae transcription factors, GAL4, STB5, DAL81, CAT8, RDR1, HAL9, PUT3, PPR1, ASG…
Q#629 - >KFG87441.1 hypothetical protein MANI_001767 [Metarhizium anisopliae][hypothetical protein MANI_001767 [Metarhizium anisopliae]]	superfamily	355037	339	678	1.81384e-40	153.754	cl23766	fungal_TF_MHR superfamily	24	-	-	fungal transcription factor regulatory middle homology region; This domain is present in the large family of fungal zinc cluster transcription factors that contain an N-terminal GAL4-like C6 zinc binuclear cluster DNA-binding domain. Examples of members of this large fungal group are the following Saccharomyces cerevisiae transcription factors, GAL4, STB5, DAL81, CAT8, RDR1, HAL9, PUT3, PPR1, ASG…
Q#640 - >KFG87683.1 fungal specific transcription factor domain-containing protein [Metarhizium anisopliae][fungal specific transcription factor domain-containing protein [Metarhizium anisopliae]]	superfamily	355037	214	583	2.79589e-48	176.866	cl23766	fungal_TF_MHR superfamily	24	-	-	fungal transcription factor regulatory middle homology region; This domain is present in the large family of fungal zinc cluster transcription factors that contain an N-terminal GAL4-like C6 zinc binuclear cluster DNA-binding domain. Examples of members of this large fungal group are the following Saccharomyces cerevisiae transcription factors, GAL4, STB5, DAL81, CAT8, RDR1, HAL9, PUT3, PPR1, ASG…
Q#657 - >KFG88031.1 nitrate assimilation regulatory protein nirA [Metarhizium anisopliae][nitrate assimilation regulatory protein nirA [Metarhizium anisopliae]]	superfamily	355037	209	614	1.84957e-29	121.398	cl23766	fungal_TF_MHR superfamily	24	-	-	fungal transcription factor regulatory middle homology region; This domain is present in the large family of fungal zinc cluster transcription factors that contain an N-terminal GAL4-like C6 zinc binuclear cluster DNA-binding domain. Examples of members of this large fungal group are the following Saccharomyces cerevisiae transcription factors, GAL4, STB5, DAL81, CAT8, RDR1, HAL9, PUT3, PPR1, ASG…
Q#9 - >KFG77622.1 hypothetical protein MANI_018783 [Metarhizium anisopliae][hypothetical protein MANI_018783 [Metarhizium anisopliae]]	superfamily	354810	216	256	3.64094e-05	43.4462	cl21453	PKc_like superfamily	23	N	-	Protein Kinases, catalytic domain; The protein kinase superfamily is mainly composed of the catalytic domains of serine/threonine-specific and tyrosine-specific protein kinases. It also includes RIO kinases, which are atypical serine protein kinases, aminoglycoside phosphotransferases, and choline kinases. These proteins catalyze the transfer of the gamma-phosphoryl group from ATP to hydroxyl gro…
Q#162 - >KFG79957.1 serine/threonine protein kinase [Metarhizium anisopliae][serine/threonine protein kinase [Metarhizium anisopliae]]	superfamily	354810	268	564	1.74264e-166	491.229	cl21453	PKc_like superfamily	23	-	-	Protein Kinases, catalytic domain; The protein kinase superfamily is mainly composed of the catalytic domains of serine/threonine-specific and tyrosine-specific protein kinases. It also includes RIO kinases, which are atypical serine protein kinases, aminoglycoside phosphotransferases, and choline kinases. These proteins catalyze the transfer of the gamma-phosphoryl group from ATP to hydroxyl gro…
Q#166 - >KFG79980.1 putative phosphoinositide 3-kinase [Metarhizium anisopliae][putative phosphoinositide 3-kinase [Metarhizium anisopliae]]	superfamily	354810	710	1056	0	586.036	cl21453	PKc_like superfamily	23	-	-	Protein Kinases, catalytic domain; The protein kinase superfamily is mainly composed of the catalytic domains of serine/threonine-specific and tyrosine-specific protein kinases. It also includes RIO kinases, which are atypical serine protein kinases, aminoglycoside phosphotransferases, and choline kinases. These proteins catalyze the transfer of the gamma-phosphoryl group from ATP to hydroxyl gro…
Q#227 - >KFG80809.1 MAP kinase kinase kinase Ste11 [Metarhizium anisopliae][MAP kinase kinase kinase Ste11 [Metarhizium anisopliae]]	superfamily	354810	627	898	6.56728e-174	503.99	cl21453	PKc_like superfamily	23	-	-	Protein Kinases, catalytic domain; The protein kinase superfamily is mainly composed of the catalytic domains of serine/threonine-specific and tyrosine-specific protein kinases. It also includes RIO kinases, which are atypical serine protein kinases, aminoglycoside phosphotransferases, and choline kinases. These proteins catalyze the transfer of the gamma-phosphoryl group from ATP to hydroxyl gro…
Q#235 - >KFG80927.1 protein kinase SNF1 [Metarhizium anisopliae][protein kinase SNF1 [Metarhizium anisopliae]]	superfamily	354810	71	325	0	533.385	cl21453	PKc_like superfamily	23	-	-	Protein Kinases, catalytic domain; The protein kinase superfamily is mainly composed of the catalytic domains of serine/threonine-specific and tyrosine-specific protein kinases. It also includes RIO kinases, which are atypical serine protein kinases, aminoglycoside phosphotransferases, and choline kinases. These proteins catalyze the transfer of the gamma-phosphoryl group from ATP to hydroxyl gro…
Q#238 - >KFG80965.1 serine/threonine kinase IREI [Metarhizium anisopliae][serine/threonine kinase IREI [Metarhizium anisopliae]]	superfamily	354810	824	1123	1.20533e-125	387.783	cl21453	PKc_like superfamily	23	-	-	Protein Kinases, catalytic domain; The protein kinase superfamily is mainly composed of the catalytic domains of serine/threonine-specific and tyrosine-specific protein kinases. It also includes RIO kinases, which are atypical serine protein kinases, aminoglycoside phosphotransferases, and choline kinases. These proteins catalyze the transfer of the gamma-phosphoryl group from ATP to hydroxyl gro…
Q#274 - >KFG81645.1 Protein kinase C-like protein [Metarhizium anisopliae][Protein kinase C-like protein [Metarhizium anisopliae]]	superfamily	354810	820	1137	0	627.32	cl21453	PKc_like superfamily	23	-	-	Protein Kinases, catalytic domain; The protein kinase superfamily is mainly composed of the catalytic domains of serine/threonine-specific and tyrosine-specific protein kinases. It also includes RIO kinases, which are atypical serine protein kinases, aminoglycoside phosphotransferases, and choline kinases. These proteins catalyze the transfer of the gamma-phosphoryl group from ATP to hydroxyl gro…
Q#297 - >KFG82111.1 Serine/threonine-protein kinase tel-1 [Metarhizium anisopliae][Serine/threonine-protein kinase tel-1 [Metarhizium anisopliae]]	superfamily	354810	1890	2166	1.44958e-163	503.61	cl21453	PKc_like superfamily	23	-	-	Protein Kinases, catalytic domain; The protein kinase superfamily is mainly composed of the catalytic domains of serine/threonine-specific and tyrosine-specific protein kinases. It also includes RIO kinases, which are atypical serine protein kinases, aminoglycoside phosphotransferases, and choline kinases. These proteins catalyze the transfer of the gamma-phosphoryl group from ATP to hydroxyl gro…
Q#310 - >KFG82289.1 MAP kinase kinase kinase [Metarhizium anisopliae][MAP kinase kinase kinase [Metarhizium anisopliae]]	superfamily	354810	1368	1639	1.42526e-162	493.437	cl21453	PKc_like superfamily	23	-	-	Protein Kinases, catalytic domain; The protein kinase superfamily is mainly composed of the catalytic domains of serine/threonine-specific and tyrosine-specific protein kinases. It also includes RIO kinases, which are atypical serine protein kinases, aminoglycoside phosphotransferases, and choline kinases. These proteins catalyze the transfer of the gamma-phosphoryl group from ATP to hydroxyl gro…
Q#375 - >KFG83333.1 negative regulator of the PHO system [Metarhizium anisopliae][negative regulator of the PHO system [Metarhizium anisopliae]]	superfamily	354810	9	292	0	589.451	cl21453	PKc_like superfamily	23	-	-	Protein Kinases, catalytic domain; The protein kinase superfamily is mainly composed of the catalytic domains of serine/threonine-specific and tyrosine-specific protein kinases. It also includes RIO kinases, which are atypical serine protein kinases, aminoglycoside phosphotransferases, and choline kinases. These proteins catalyze the transfer of the gamma-phosphoryl group from ATP to hydroxyl gro…
Q#382 - >KFG83522.1 septation [Metarhizium anisopliae][septation [Metarhizium anisopliae]]	superfamily	354810	55	279	7.24593e-140	427.797	cl21453	PKc_like superfamily	23	-	-	Protein Kinases, catalytic domain; The protein kinase superfamily is mainly composed of the catalytic domains of serine/threonine-specific and tyrosine-specific protein kinases. It also includes RIO kinases, which are atypical serine protein kinases, aminoglycoside phosphotransferases, and choline kinases. These proteins catalyze the transfer of the gamma-phosphoryl group from ATP to hydroxyl gro…
Q#389 - >KFG83735.1 integral membrane protein [Metarhizium anisopliae][integral membrane protein [Metarhizium anisopliae]]	superfamily	354810	547	670	4.6046e-06	47.2982	cl21453	PKc_like superfamily	23	C	-	Protein Kinases, catalytic domain; The protein kinase superfamily is mainly composed of the catalytic domains of serine/threonine-specific and tyrosine-specific protein kinases. It also includes RIO kinases, which are atypical serine protein kinases, aminoglycoside phosphotransferases, and choline kinases. These proteins catalyze the transfer of the gamma-phosphoryl group from ATP to hydroxyl gro…
Q#389 - >KFG83735.1 integral membrane protein [Metarhizium anisopliae][integral membrane protein [Metarhizium anisopliae]]	superfamily	354810	748	783	0.002062	40.6768	cl21453	PKc_like superfamily	23	N	-	Protein Kinases, catalytic domain; The protein kinase superfamily is mainly composed of the catalytic domains of serine/threonine-specific and tyrosine-specific protein kinases. It also includes RIO kinases, which are atypical serine protein kinases, aminoglycoside phosphotransferases, and choline kinases. These proteins catalyze the transfer of the gamma-phosphoryl group from ATP to hydroxyl gro…
Q#408 - >KFG84082.1 hypothetical protein MANI_116161 [Metarhizium anisopliae][hypothetical protein MANI_116161 [Metarhizium anisopliae]]	superfamily	354810	545	684	0.00350049	39.5611	cl21453	PKc_like superfamily	23	N	-	Protein Kinases, catalytic domain; The protein kinase superfamily is mainly composed of the catalytic domains of serine/threonine-specific and tyrosine-specific protein kinases. It also includes RIO kinases, which are atypical serine protein kinases, aminoglycoside phosphotransferases, and choline kinases. These proteins catalyze the transfer of the gamma-phosphoryl group from ATP to hydroxyl gro…
Q#417 - >KFG84259.1 serine/threonine protein kinase [Metarhizium anisopliae][serine/threonine protein kinase [Metarhizium anisopliae]]	superfamily	354810	58	277	5.54793e-24	101.193	cl21453	PKc_like superfamily	23	-	-	Protein Kinases, catalytic domain; The protein kinase superfamily is mainly composed of the catalytic domains of serine/threonine-specific and tyrosine-specific protein kinases. It also includes RIO kinases, which are atypical serine protein kinases, aminoglycoside phosphotransferases, and choline kinases. These proteins catalyze the transfer of the gamma-phosphoryl group from ATP to hydroxyl gro…
Q#477 - >KFG85096.1 histone acetylase complex subunit [Metarhizium anisopliae][histone acetylase complex subunit [Metarhizium anisopliae]]	superfamily	354810	3511	3802	7.1849e-124	391.115	cl21453	PKc_like superfamily	23	-	-	Protein Kinases, catalytic domain; The protein kinase superfamily is mainly composed of the catalytic domains of serine/threonine-specific and tyrosine-specific protein kinases. It also includes RIO kinases, which are atypical serine protein kinases, aminoglycoside phosphotransferases, and choline kinases. These proteins catalyze the transfer of the gamma-phosphoryl group from ATP to hydroxyl gro…
Q#480 - >KFG85147.1 putative protein kinase (Gcn2) [Metarhizium anisopliae][putative protein kinase (Gcn2) [Metarhizium anisopliae]]	superfamily	354810	589	979	1.12128e-98	318.544	cl21453	PKc_like superfamily	23	-	-	Protein Kinases, catalytic domain; The protein kinase superfamily is mainly composed of the catalytic domains of serine/threonine-specific and tyrosine-specific protein kinases. It also includes RIO kinases, which are atypical serine protein kinases, aminoglycoside phosphotransferases, and choline kinases. These proteins catalyze the transfer of the gamma-phosphoryl group from ATP to hydroxyl gro…
Q#480 - >KFG85147.1 putative protein kinase (Gcn2) [Metarhizium anisopliae][putative protein kinase (Gcn2) [Metarhizium anisopliae]]	superfamily	354810	274	545	3.69758e-68	229.939	cl21453	PKc_like superfamily	23	-	-	Protein Kinases, catalytic domain; The protein kinase superfamily is mainly composed of the catalytic domains of serine/threonine-specific and tyrosine-specific protein kinases. It also includes RIO kinases, which are atypical serine protein kinases, aminoglycoside phosphotransferases, and choline kinases. These proteins catalyze the transfer of the gamma-phosphoryl group from ATP to hydroxyl gro…
Q#519 - >KFG85772.1 putative serine/threonine protein kinase Kin1 [Metarhizium anisopliae][putative serine/threonine protein kinase Kin1 [Metarhizium anisopliae]]	superfamily	354810	367	632	2.07965e-173	513.919	cl21453	PKc_like superfamily	23	-	-	Protein Kinases, catalytic domain; The protein kinase superfamily is mainly composed of the catalytic domains of serine/threonine-specific and tyrosine-specific protein kinases. It also includes RIO kinases, which are atypical serine protein kinases, aminoglycoside phosphotransferases, and choline kinases. These proteins catalyze the transfer of the gamma-phosphoryl group from ATP to hydroxyl gro…
Q#558 - >KFG86366.1 TOR kinase [Metarhizium anisopliae][TOR kinase [Metarhizium anisopliae]]	superfamily	354810	2018	2296	0	593.69	cl21453	PKc_like superfamily	23	-	-	Protein Kinases, catalytic domain; The protein kinase superfamily is mainly composed of the catalytic domains of serine/threonine-specific and tyrosine-specific protein kinases. It also includes RIO kinases, which are atypical serine protein kinases, aminoglycoside phosphotransferases, and choline kinases. These proteins catalyze the transfer of the gamma-phosphoryl group from ATP to hydroxyl gro…
Q#562 - >KFG86455.1 phosphatidyl inositol 3-kinase [Metarhizium anisopliae][phosphatidyl inositol 3-kinase [Metarhizium anisopliae]]	superfamily	354810	1461	1734	6.5622e-135	418.833	cl21453	PKc_like superfamily	23	-	-	Protein Kinases, catalytic domain; The protein kinase superfamily is mainly composed of the catalytic domains of serine/threonine-specific and tyrosine-specific protein kinases. It also includes RIO kinases, which are atypical serine protein kinases, aminoglycoside phosphotransferases, and choline kinases. These proteins catalyze the transfer of the gamma-phosphoryl group from ATP to hydroxyl gro…
Q#592 - >KFG86951.1 phosphatidylinositol 3-kinase 3 [Metarhizium anisopliae][phosphatidylinositol 3-kinase 3 [Metarhizium anisopliae]]	superfamily	354810	1623	1943	0	565.297	cl21453	PKc_like superfamily	23	-	-	Protein Kinases, catalytic domain; The protein kinase superfamily is mainly composed of the catalytic domains of serine/threonine-specific and tyrosine-specific protein kinases. It also includes RIO kinases, which are atypical serine protein kinases, aminoglycoside phosphotransferases, and choline kinases. These proteins catalyze the transfer of the gamma-phosphoryl group from ATP to hydroxyl gro…
Q#616 - >KFG87262.1 putative histidine kinase HHK1p [Metarhizium anisopliae][putative histidine kinase HHK1p [Metarhizium anisopliae]]	superfamily	354810	228	404	1.41314e-21	96.5015	cl21453	PKc_like superfamily	23	N	-	Protein Kinases, catalytic domain; The protein kinase superfamily is mainly composed of the catalytic domains of serine/threonine-specific and tyrosine-specific protein kinases. It also includes RIO kinases, which are atypical serine protein kinases, aminoglycoside phosphotransferases, and choline kinases. These proteins catalyze the transfer of the gamma-phosphoryl group from ATP to hydroxyl gro…
Q#15 - >KFG77704.1 polyketide synthase [Metarhizium anisopliae][polyketide synthase [Metarhizium anisopliae]]	superfamily	339655	730	831	0.00409925	38.6786	cl24694	KAsynt_C_assoc superfamily	22	-	-	Ketoacyl-synthetase C-terminal extension; KAsynt_C_assoc represents the very C-terminus of a subset of proteins from the keto-acyl-synthetase 2 family. It is found in proteins ranging from bacteria to human.
Q#62 - >KFG78398.1 polyketide synthase [Metarhizium anisopliae][polyketide synthase [Metarhizium anisopliae]]	superfamily	339655	382	525	1.03825e-18	83.3618	cl24694	KAsynt_C_assoc superfamily	22	-	-	Ketoacyl-synthetase C-terminal extension; KAsynt_C_assoc represents the very C-terminus of a subset of proteins from the keto-acyl-synthetase 2 family. It is found in proteins ranging from bacteria to human.
Q#78 - >KFG78606.1 polyketide synthase [Metarhizium anisopliae][polyketide synthase [Metarhizium anisopliae]]	superfamily	339655	479	592	2.8984e-20	88.3694	cl24694	KAsynt_C_assoc superfamily	22	-	-	Ketoacyl-synthetase C-terminal extension; KAsynt_C_assoc represents the very C-terminus of a subset of proteins from the keto-acyl-synthetase 2 family. It is found in proteins ranging from bacteria to human.
Q#103 - >KFG79044.1 putative polyketide synthase [Metarhizium anisopliae][putative polyketide synthase [Metarhizium anisopliae]]	superfamily	339655	386	533	8.14085e-10	58.3238	cl24694	KAsynt_C_assoc superfamily	22	-	-	Ketoacyl-synthetase C-terminal extension; KAsynt_C_assoc represents the very C-terminus of a subset of proteins from the keto-acyl-synthetase 2 family. It is found in proteins ranging from bacteria to human.
Q#104 - >KFG79049.1 putative polyketide synthase [Metarhizium anisopliae][putative polyketide synthase [Metarhizium anisopliae]]	superfamily	339655	739	864	1.01858e-05	45.9974	cl24694	KAsynt_C_assoc superfamily	22	-	-	Ketoacyl-synthetase C-terminal extension; KAsynt_C_assoc represents the very C-terminus of a subset of proteins from the keto-acyl-synthetase 2 family. It is found in proteins ranging from bacteria to human.
Q#106 - >KFG79077.1 hybrid PKS-NRPS protein [Metarhizium anisopliae][hybrid PKS-NRPS protein [Metarhizium anisopliae]]	superfamily	339655	394	506	6.00572e-18	81.821	cl24694	KAsynt_C_assoc superfamily	22	-	-	Ketoacyl-synthetase C-terminal extension; KAsynt_C_assoc represents the very C-terminus of a subset of proteins from the keto-acyl-synthetase 2 family. It is found in proteins ranging from bacteria to human.
Q#109 - >KFG79130.1 putative polyketide synthase [Metarhizium anisopliae][putative polyketide synthase [Metarhizium anisopliae]]	superfamily	339655	449	579	6.22909e-21	89.9102	cl24694	KAsynt_C_assoc superfamily	22	-	-	Ketoacyl-synthetase C-terminal extension; KAsynt_C_assoc represents the very C-terminus of a subset of proteins from the keto-acyl-synthetase 2 family. It is found in proteins ranging from bacteria to human.
Q#151 - >KFG79719.1 putative hybrid NRPS/PKS enzyme [Metarhizium anisopliae][putative hybrid NRPS/PKS enzyme [Metarhizium anisopliae]]	superfamily	339655	396	518	2.52406e-10	60.2498	cl24694	KAsynt_C_assoc superfamily	22	-	-	Ketoacyl-synthetase C-terminal extension; KAsynt_C_assoc represents the very C-terminus of a subset of proteins from the keto-acyl-synthetase 2 family. It is found in proteins ranging from bacteria to human.
Q#152 - >KFG79736.1 polyketide synthetase PksP [Metarhizium anisopliae][polyketide synthetase PksP [Metarhizium anisopliae]]	superfamily	339655	774	872	2.15558e-05	45.227	cl24694	KAsynt_C_assoc superfamily	22	-	-	Ketoacyl-synthetase C-terminal extension; KAsynt_C_assoc represents the very C-terminus of a subset of proteins from the keto-acyl-synthetase 2 family. It is found in proteins ranging from bacteria to human.
Q#219 - >KFG80765.1 polyketide synthase 3 [Metarhizium anisopliae][polyketide synthase 3 [Metarhizium anisopliae]]	superfamily	339655	387	509	9.34857e-14	69.8798	cl24694	KAsynt_C_assoc superfamily	22	-	-	Ketoacyl-synthetase C-terminal extension; KAsynt_C_assoc represents the very C-terminus of a subset of proteins from the keto-acyl-synthetase 2 family. It is found in proteins ranging from bacteria to human.
Q#268 - >KFG81478.1 putative polyketide synthase [Metarhizium anisopliae][putative polyketide synthase [Metarhizium anisopliae]]	superfamily	339655	451	566	4.95619e-26	104.548	cl24694	KAsynt_C_assoc superfamily	22	-	-	Ketoacyl-synthetase C-terminal extension; KAsynt_C_assoc represents the very C-terminus of a subset of proteins from the keto-acyl-synthetase 2 family. It is found in proteins ranging from bacteria to human.
Q#269 - >KFG81513.1 putative polyketide synthase [Metarhizium anisopliae][putative polyketide synthase [Metarhizium anisopliae]]	superfamily	339655	397	512	2.41636e-17	79.5098	cl24694	KAsynt_C_assoc superfamily	22	-	-	Ketoacyl-synthetase C-terminal extension; KAsynt_C_assoc represents the very C-terminus of a subset of proteins from the keto-acyl-synthetase 2 family. It is found in proteins ranging from bacteria to human.
Q#286 - >KFG81921.1 polyketide synthase [Metarhizium anisopliae][polyketide synthase [Metarhizium anisopliae]]	superfamily	339655	734	840	0.00118515	40.2194	cl24694	KAsynt_C_assoc superfamily	22	-	-	Ketoacyl-synthetase C-terminal extension; KAsynt_C_assoc represents the very C-terminus of a subset of proteins from the keto-acyl-synthetase 2 family. It is found in proteins ranging from bacteria to human.
Q#303 - >KFG82172.1 polyketide synthase [Metarhizium anisopliae][polyketide synthase [Metarhizium anisopliae]]	superfamily	339655	997	1082	4.03806e-11	61.7906	cl24694	KAsynt_C_assoc superfamily	22	C	-	Ketoacyl-synthetase C-terminal extension; KAsynt_C_assoc represents the very C-terminus of a subset of proteins from the keto-acyl-synthetase 2 family. It is found in proteins ranging from bacteria to human.
Q#333 - >KFG82720.1 putative polyketide synthase [Metarhizium anisopliae][putative polyketide synthase [Metarhizium anisopliae]]	superfamily	339655	792	889	1.74137e-10	59.4794	cl24694	KAsynt_C_assoc superfamily	22	-	-	Ketoacyl-synthetase C-terminal extension; KAsynt_C_assoc represents the very C-terminus of a subset of proteins from the keto-acyl-synthetase 2 family. It is found in proteins ranging from bacteria to human.
Q#448 - >KFG84687.1 hypothetical protein MANI_020125 [Metarhizium anisopliae][hypothetical protein MANI_020125 [Metarhizium anisopliae]]	superfamily	339655	374	531	1.99348e-25	102.622	cl24694	KAsynt_C_assoc superfamily	22	-	-	Ketoacyl-synthetase C-terminal extension; KAsynt_C_assoc represents the very C-terminus of a subset of proteins from the keto-acyl-synthetase 2 family. It is found in proteins ranging from bacteria to human.
Q#454 - >KFG84800.1 hypothetical protein MANI_027208 [Metarhizium anisopliae][hypothetical protein MANI_027208 [Metarhizium anisopliae]]	superfamily	339655	321	398	9.13087e-17	76.8134	cl24694	KAsynt_C_assoc superfamily	22	C	-	Ketoacyl-synthetase C-terminal extension; KAsynt_C_assoc represents the very C-terminus of a subset of proteins from the keto-acyl-synthetase 2 family. It is found in proteins ranging from bacteria to human.
Q#457 - >KFG84831.1 putative polyketide synthase [Metarhizium anisopliae][putative polyketide synthase [Metarhizium anisopliae]]	superfamily	339655	382	521	3.78229e-12	64.8722	cl24694	KAsynt_C_assoc superfamily	22	-	-	Ketoacyl-synthetase C-terminal extension; KAsynt_C_assoc represents the very C-terminus of a subset of proteins from the keto-acyl-synthetase 2 family. It is found in proteins ranging from bacteria to human.
Q#526 - >KFG85862.1 polyketide synthase [Metarhizium anisopliae][polyketide synthase [Metarhizium anisopliae]]	superfamily	339655	785	883	1.34973e-07	51.7754	cl24694	KAsynt_C_assoc superfamily	22	-	-	Ketoacyl-synthetase C-terminal extension; KAsynt_C_assoc represents the very C-terminus of a subset of proteins from the keto-acyl-synthetase 2 family. It is found in proteins ranging from bacteria to human.
Q#536 - >KFG86083.1 hypothetical protein MANI_004781 [Metarhizium anisopliae][hypothetical protein MANI_004781 [Metarhizium anisopliae]]	superfamily	339655	389	509	4.4472e-21	90.2954	cl24694	KAsynt_C_assoc superfamily	22	-	-	Ketoacyl-synthetase C-terminal extension; KAsynt_C_assoc represents the very C-terminus of a subset of proteins from the keto-acyl-synthetase 2 family. It is found in proteins ranging from bacteria to human.
Q#577 - >KFG86740.1 polyketide synthase [Metarhizium anisopliae][polyketide synthase [Metarhizium anisopliae]]	superfamily	339655	386	511	9.19255e-23	95.6882	cl24694	KAsynt_C_assoc superfamily	22	-	-	Ketoacyl-synthetase C-terminal extension; KAsynt_C_assoc represents the very C-terminus of a subset of proteins from the keto-acyl-synthetase 2 family. It is found in proteins ranging from bacteria to human.
Q#653 - >KFG87975.1 putative polyketide synthase [Metarhizium anisopliae][putative polyketide synthase [Metarhizium anisopliae]]	superfamily	339655	767	877	7.56425e-06	46.7678	cl24694	KAsynt_C_assoc superfamily	22	-	-	Ketoacyl-synthetase C-terminal extension; KAsynt_C_assoc represents the very C-terminus of a subset of proteins from the keto-acyl-synthetase 2 family. It is found in proteins ranging from bacteria to human.
Q#4 - >KFG77572.1 hypothetical protein MANI_028518 [Metarhizium anisopliae][hypothetical protein MANI_028518 [Metarhizium anisopliae]]	superfamily	350887	10	41	2.21886e-09	53.0509	cl00068	GAL4 superfamily	20	-	-	GAL4-like Zn2Cys6 binuclear cluster DNA-binding domain; found in transcription regulators like GAL4. Domain consists of two helices organized around a Zn(2)Cys(6 )motif; Binds to sequences containing 2 DNA half sites comprised of 3-5 C/G combinations
Q#6 - >KFG77591.1 hypothetical protein MANI_004529 [Metarhizium anisopliae][hypothetical protein MANI_004529 [Metarhizium anisopliae]]	superfamily	350887	22	49	2.111e-06	44.1914	cl00068	GAL4 superfamily	20	-	-	GAL4-like Zn2Cys6 binuclear cluster DNA-binding domain; found in transcription regulators like GAL4. Domain consists of two helices organized around a Zn(2)Cys(6 )motif; Binds to sequences containing 2 DNA half sites comprised of 3-5 C/G combinations
Q#53 - >KFG78285.1 Cutinase transcription factor 1 beta [Metarhizium anisopliae][Cutinase transcription factor 1 beta [Metarhizium anisopliae]]	superfamily	350887	43	77	5.5309e-11	57.6733	cl00068	GAL4 superfamily	20	-	-	GAL4-like Zn2Cys6 binuclear cluster DNA-binding domain; found in transcription regulators like GAL4. Domain consists of two helices organized around a Zn(2)Cys(6 )motif; Binds to sequences containing 2 DNA half sites comprised of 3-5 C/G combinations
Q#59 - >KFG78366.1 C6 zinc finger domain protein [Metarhizium anisopliae][C6 zinc finger domain protein [Metarhizium anisopliae]]	superfamily	350887	43	76	2.10348e-08	49.9693	cl00068	GAL4 superfamily	20	-	-	GAL4-like Zn2Cys6 binuclear cluster DNA-binding domain; found in transcription regulators like GAL4. Domain consists of two helices organized around a Zn(2)Cys(6 )motif; Binds to sequences containing 2 DNA half sites comprised of 3-5 C/G combinations
Q#82 - >KFG78669.1 putative fungal specific transcription factor [Metarhizium anisopliae][putative fungal specific transcription factor [Metarhizium anisopliae]]	superfamily	350887	26	61	1.58011e-09	53.4361	cl00068	GAL4 superfamily	20	-	-	GAL4-like Zn2Cys6 binuclear cluster DNA-binding domain; found in transcription regulators like GAL4. Domain consists of two helices organized around a Zn(2)Cys(6 )motif; Binds to sequences containing 2 DNA half sites comprised of 3-5 C/G combinations
Q#98 - >KFG78951.1 hypothetical protein MANI_027589 [Metarhizium anisopliae][hypothetical protein MANI_027589 [Metarhizium anisopliae]]	superfamily	350887	254	288	3.04754e-05	41.1098	cl00068	GAL4 superfamily	20	-	-	GAL4-like Zn2Cys6 binuclear cluster DNA-binding domain; found in transcription regulators like GAL4. Domain consists of two helices organized around a Zn(2)Cys(6 )motif; Binds to sequences containing 2 DNA half sites comprised of 3-5 C/G combinations
Q#111 - >KFG79155.1 putative C6 transcription factor [Metarhizium anisopliae][putative C6 transcription factor [Metarhizium anisopliae]]	superfamily	350887	16	49	1.97939e-11	58.4437	cl00068	GAL4 superfamily	20	-	-	GAL4-like Zn2Cys6 binuclear cluster DNA-binding domain; found in transcription regulators like GAL4. Domain consists of two helices organized around a Zn(2)Cys(6 )motif; Binds to sequences containing 2 DNA half sites comprised of 3-5 C/G combinations
Q#119 - >KFG79276.1 putative C6 transcription factor [Metarhizium anisopliae][putative C6 transcription factor [Metarhizium anisopliae]]	superfamily	350887	63	89	5.87028e-06	43.4566	cl00068	GAL4 superfamily	20	N	-	GAL4-like Zn2Cys6 binuclear cluster DNA-binding domain; found in transcription regulators like GAL4. Domain consists of two helices organized around a Zn(2)Cys(6 )motif; Binds to sequences containing 2 DNA half sites comprised of 3-5 C/G combinations
Q#134 - >KFG79535.1 putative Fungal specific transcription factor [Metarhizium anisopliae][putative Fungal specific transcription factor [Metarhizium anisopliae]]	superfamily	350887	66	97	1.05545e-09	53.8213	cl00068	GAL4 superfamily	20	-	-	GAL4-like Zn2Cys6 binuclear cluster DNA-binding domain; found in transcription regulators like GAL4. Domain consists of two helices organized around a Zn(2)Cys(6 )motif; Binds to sequences containing 2 DNA half sites comprised of 3-5 C/G combinations
Q#138 - >KFG79585.1 putative fungal specific transcription factor [Metarhizium anisopliae][putative fungal specific transcription factor [Metarhizium anisopliae]]	superfamily	350887	9	42	4.99149e-11	57.6733	cl00068	GAL4 superfamily	20	-	-	GAL4-like Zn2Cys6 binuclear cluster DNA-binding domain; found in transcription regulators like GAL4. Domain consists of two helices organized around a Zn(2)Cys(6 )motif; Binds to sequences containing 2 DNA half sites comprised of 3-5 C/G combinations
Q#217 - >KFG80745.1 positive regulator of purine utilization [Metarhizium anisopliae][positive regulator of purine utilization [Metarhizium anisopliae]]	superfamily	350887	63	100	5.47846e-09	52.3162	cl00068	GAL4 superfamily	20	-	-	GAL4-like Zn2Cys6 binuclear cluster DNA-binding domain; found in transcription regulators like GAL4. Domain consists of two helices organized around a Zn(2)Cys(6 )motif; Binds to sequences containing 2 DNA half sites comprised of 3-5 C/G combinations
Q#324 - >KFG82552.1 putative fungal specific transcription factor [Metarhizium anisopliae][putative fungal specific transcription factor [Metarhizium anisopliae]]	superfamily	350887	20	51	4.82836e-05	40.7246	cl00068	GAL4 superfamily	20	-	-	GAL4-like Zn2Cys6 binuclear cluster DNA-binding domain; found in transcription regulators like GAL4. Domain consists of two helices organized around a Zn(2)Cys(6 )motif; Binds to sequences containing 2 DNA half sites comprised of 3-5 C/G combinations
Q#476 - >KFG85093.1 C6 finger domain-containing protein [Metarhizium anisopliae][C6 finger domain-containing protein [Metarhizium anisopliae]]	superfamily	350887	574	611	0.000633839	38.0282	cl00068	GAL4 superfamily	20	-	-	GAL4-like Zn2Cys6 binuclear cluster DNA-binding domain; found in transcription regulators like GAL4. Domain consists of two helices organized around a Zn(2)Cys(6 )motif; Binds to sequences containing 2 DNA half sites comprised of 3-5 C/G combinations
Q#514 - >KFG85731.1 putative 3-hydroxyacyl-CoA dehydrogenase [Metarhizium anisopliae][putative 3-hydroxyacyl-CoA dehydrogenase [Metarhizium anisopliae]]	superfamily	350887	14	54	1.45139e-06	45.347	cl00068	GAL4 superfamily	20	-	-	GAL4-like Zn2Cys6 binuclear cluster DNA-binding domain; found in transcription regulators like GAL4. Domain consists of two helices organized around a Zn(2)Cys(6 )motif; Binds to sequences containing 2 DNA half sites comprised of 3-5 C/G combinations
Q#532 - >KFG86006.1 C6 zinc finger domain-containing protein [Metarhizium anisopliae][C6 zinc finger domain-containing protein [Metarhizium anisopliae]]	superfamily	350887	47	82	1.65114e-10	55.7473	cl00068	GAL4 superfamily	20	-	-	GAL4-like Zn2Cys6 binuclear cluster DNA-binding domain; found in transcription regulators like GAL4. Domain consists of two helices organized around a Zn(2)Cys(6 )motif; Binds to sequences containing 2 DNA half sites comprised of 3-5 C/G combinations
Q#554 - >KFG86332.1 putative cutinase transcription factor 1 alpha [Metarhizium anisopliae][putative cutinase transcription factor 1 alpha [Metarhizium anisopliae]]	superfamily	350887	15	49	1.37492e-07	47.6581	cl00068	GAL4 superfamily	20	-	-	GAL4-like Zn2Cys6 binuclear cluster DNA-binding domain; found in transcription regulators like GAL4. Domain consists of two helices organized around a Zn(2)Cys(6 )motif; Binds to sequences containing 2 DNA half sites comprised of 3-5 C/G combinations
Q#594 - >KFG86982.1 putative Fungal specific transcription factor [Metarhizium anisopliae][putative Fungal specific transcription factor [Metarhizium anisopliae]]	superfamily	350887	95	132	3.20782e-08	49.9693	cl00068	GAL4 superfamily	20	-	-	GAL4-like Zn2Cys6 binuclear cluster DNA-binding domain; found in transcription regulators like GAL4. Domain consists of two helices organized around a Zn(2)Cys(6 )motif; Binds to sequences containing 2 DNA half sites comprised of 3-5 C/G combinations
Q#629 - >KFG87441.1 hypothetical protein MANI_001767 [Metarhizium anisopliae][hypothetical protein MANI_001767 [Metarhizium anisopliae]]	superfamily	350887	162	181	1.06274e-05	42.6506	cl00068	GAL4 superfamily	20	N	-	GAL4-like Zn2Cys6 binuclear cluster DNA-binding domain; found in transcription regulators like GAL4. Domain consists of two helices organized around a Zn(2)Cys(6 )motif; Binds to sequences containing 2 DNA half sites comprised of 3-5 C/G combinations
Q#640 - >KFG87683.1 fungal specific transcription factor domain-containing protein [Metarhizium anisopliae][fungal specific transcription factor domain-containing protein [Metarhizium anisopliae]]	superfamily	350887	51	82	2.58034e-09	53.0509	cl00068	GAL4 superfamily	20	-	-	GAL4-like Zn2Cys6 binuclear cluster DNA-binding domain; found in transcription regulators like GAL4. Domain consists of two helices organized around a Zn(2)Cys(6 )motif; Binds to sequences containing 2 DNA half sites comprised of 3-5 C/G combinations
Q#657 - >KFG88031.1 nitrate assimilation regulatory protein nirA [Metarhizium anisopliae][nitrate assimilation regulatory protein nirA [Metarhizium anisopliae]]	superfamily	350887	103	123	0.00109464	36.8726	cl00068	GAL4 superfamily	20	N	-	GAL4-like Zn2Cys6 binuclear cluster DNA-binding domain; found in transcription regulators like GAL4. Domain consists of two helices organized around a Zn(2)Cys(6 )motif; Binds to sequences containing 2 DNA half sites comprised of 3-5 C/G combinations
Q#87 - >KFG78749.1 putative MFS transporter [Metarhizium anisopliae][putative MFS transporter [Metarhizium anisopliae]]	superfamily	355786	63	471	1.78657e-92	287.608	cl28910	MFS superfamily	18	-	-	Major Facilitator Superfamily; The Major Facilitator Superfamily (MFS) is a large and diverse group of secondary transporters that includes uniporters, symporters, and antiporters. MFS proteins facilitate the transport across cytoplasmic or internal membranes of a variety of substrates including ions, sugar phosphates, drugs, neurotransmitters, nucleosides, amino acids, and peptides. They do so u…
Q#132 - >KFG79506.1 hexose transporter [Metarhizium anisopliae][hexose transporter [Metarhizium anisopliae]]	superfamily	355786	46	508	5.73977e-139	408.948	cl28910	MFS superfamily	18	-	-	Major Facilitator Superfamily; The Major Facilitator Superfamily (MFS) is a large and diverse group of secondary transporters that includes uniporters, symporters, and antiporters. MFS proteins facilitate the transport across cytoplasmic or internal membranes of a variety of substrates including ions, sugar phosphates, drugs, neurotransmitters, nucleosides, amino acids, and peptides. They do so u…
Q#170 - >KFG80067.1 siderophore iron transporter mirB [Metarhizium anisopliae][siderophore iron transporter mirB [Metarhizium anisopliae]]	superfamily	355786	74	565	1.14522e-134	402.457	cl28910	MFS superfamily	18	-	-	Major Facilitator Superfamily; The Major Facilitator Superfamily (MFS) is a large and diverse group of secondary transporters that includes uniporters, symporters, and antiporters. MFS proteins facilitate the transport across cytoplasmic or internal membranes of a variety of substrates including ions, sugar phosphates, drugs, neurotransmitters, nucleosides, amino acids, and peptides. They do so u…
Q#205 - >KFG80525.1 D-xylose-proton symporter [Metarhizium anisopliae][D-xylose-proton symporter [Metarhizium anisopliae]]	superfamily	355786	26	524	6.33757e-112	339.227	cl28910	MFS superfamily	18	-	-	Major Facilitator Superfamily; The Major Facilitator Superfamily (MFS) is a large and diverse group of secondary transporters that includes uniporters, symporters, and antiporters. MFS proteins facilitate the transport across cytoplasmic or internal membranes of a variety of substrates including ions, sugar phosphates, drugs, neurotransmitters, nucleosides, amino acids, and peptides. They do so u…
Q#216 - >KFG80737.1 MFS transporter [Metarhizium anisopliae][MFS transporter [Metarhizium anisopliae]]	superfamily	355786	71	484	8.27819e-43	160.433	cl28910	MFS superfamily	18	-	-	Major Facilitator Superfamily; The Major Facilitator Superfamily (MFS) is a large and diverse group of secondary transporters that includes uniporters, symporters, and antiporters. MFS proteins facilitate the transport across cytoplasmic or internal membranes of a variety of substrates including ions, sugar phosphates, drugs, neurotransmitters, nucleosides, amino acids, and peptides. They do so u…
Q#262 - >KFG81264.1 putative Polyamine transport protein [Metarhizium anisopliae][putative Polyamine transport protein [Metarhizium anisopliae]]	superfamily	355786	602	965	1.77877e-09	61.0519	cl28910	MFS superfamily	18	-	-	Major Facilitator Superfamily; The Major Facilitator Superfamily (MFS) is a large and diverse group of secondary transporters that includes uniporters, symporters, and antiporters. MFS proteins facilitate the transport across cytoplasmic or internal membranes of a variety of substrates including ions, sugar phosphates, drugs, neurotransmitters, nucleosides, amino acids, and peptides. They do so u…
Q#294 - >KFG82098.1 hypothetical protein MANI_005724 [Metarhizium anisopliae][hypothetical protein MANI_005724 [Metarhizium anisopliae]]	superfamily	355786	103	457	2.40941e-14	74.9222	cl28910	MFS superfamily	18	-	-	Major Facilitator Superfamily; The Major Facilitator Superfamily (MFS) is a large and diverse group of secondary transporters that includes uniporters, symporters, and antiporters. MFS proteins facilitate the transport across cytoplasmic or internal membranes of a variety of substrates including ions, sugar phosphates, drugs, neurotransmitters, nucleosides, amino acids, and peptides. They do so u…
Q#358 - >KFG83009.1 hypothetical protein MANI_021296 [Metarhizium anisopliae][hypothetical protein MANI_021296 [Metarhizium anisopliae]]	superfamily	355786	87	338	2.86817e-09	58.7416	cl28910	MFS superfamily	18	C	-	Major Facilitator Superfamily; The Major Facilitator Superfamily (MFS) is a large and diverse group of secondary transporters that includes uniporters, symporters, and antiporters. MFS proteins facilitate the transport across cytoplasmic or internal membranes of a variety of substrates including ions, sugar phosphates, drugs, neurotransmitters, nucleosides, amino acids, and peptides. They do so u…
Q#400 - >KFG83945.1 hypothetical protein MANI_116337 [Metarhizium anisopliae][hypothetical protein MANI_116337 [Metarhizium anisopliae]]	superfamily	355786	55	594	1.78755e-102	319.572	cl28910	MFS superfamily	18	-	-	Major Facilitator Superfamily; The Major Facilitator Superfamily (MFS) is a large and diverse group of secondary transporters that includes uniporters, symporters, and antiporters. MFS proteins facilitate the transport across cytoplasmic or internal membranes of a variety of substrates including ions, sugar phosphates, drugs, neurotransmitters, nucleosides, amino acids, and peptides. They do so u…
Q#428 - >KFG84436.1 hypothetical protein MANI_115758 [Metarhizium anisopliae][hypothetical protein MANI_115758 [Metarhizium anisopliae]]	superfamily	355786	46	389	1.05337e-21	95.466	cl28910	MFS superfamily	18	-	-	Major Facilitator Superfamily; The Major Facilitator Superfamily (MFS) is a large and diverse group of secondary transporters that includes uniporters, symporters, and antiporters. MFS proteins facilitate the transport across cytoplasmic or internal membranes of a variety of substrates including ions, sugar phosphates, drugs, neurotransmitters, nucleosides, amino acids, and peptides. They do so u…
Q#430 - >KFG84450.1 hypothetical protein MANI_004149 [Metarhizium anisopliae][hypothetical protein MANI_004149 [Metarhizium anisopliae]]	superfamily	355786	100	541	3.09331e-50	176.997	cl28910	MFS superfamily	18	-	-	Major Facilitator Superfamily; The Major Facilitator Superfamily (MFS) is a large and diverse group of secondary transporters that includes uniporters, symporters, and antiporters. MFS proteins facilitate the transport across cytoplasmic or internal membranes of a variety of substrates including ions, sugar phosphates, drugs, neurotransmitters, nucleosides, amino acids, and peptides. They do so u…
Q#501 - >KFG85519.1 putative MFS transporter [Metarhizium anisopliae][putative MFS transporter [Metarhizium anisopliae]]	superfamily	355786	43	449	2.59522e-119	355.788	cl28910	MFS superfamily	18	-	-	Major Facilitator Superfamily; The Major Facilitator Superfamily (MFS) is a large and diverse group of secondary transporters that includes uniporters, symporters, and antiporters. MFS proteins facilitate the transport across cytoplasmic or internal membranes of a variety of substrates including ions, sugar phosphates, drugs, neurotransmitters, nucleosides, amino acids, and peptides. They do so u…
Q#505 - >KFG85567.1 putative MFS transporter [Metarhizium anisopliae][putative MFS transporter [Metarhizium anisopliae]]	superfamily	355786	63	229	1.36648e-33	132.699	cl28910	MFS superfamily	18	C	-	Major Facilitator Superfamily; The Major Facilitator Superfamily (MFS) is a large and diverse group of secondary transporters that includes uniporters, symporters, and antiporters. MFS proteins facilitate the transport across cytoplasmic or internal membranes of a variety of substrates including ions, sugar phosphates, drugs, neurotransmitters, nucleosides, amino acids, and peptides. They do so u…
Q#505 - >KFG85567.1 putative MFS transporter [Metarhizium anisopliae][putative MFS transporter [Metarhizium anisopliae]]	superfamily	355786	489	699	6.56716e-30	121.913	cl28910	MFS superfamily	18	N	-	Major Facilitator Superfamily; The Major Facilitator Superfamily (MFS) is a large and diverse group of secondary transporters that includes uniporters, symporters, and antiporters. MFS proteins facilitate the transport across cytoplasmic or internal membranes of a variety of substrates including ions, sugar phosphates, drugs, neurotransmitters, nucleosides, amino acids, and peptides. They do so u…
Q#531 - >KFG85989.1 siderochrome-iron transporter Sit1 [Metarhizium anisopliae][siderochrome-iron transporter Sit1 [Metarhizium anisopliae]]	superfamily	355786	62	575	2.77051e-162	473.334	cl28910	MFS superfamily	18	-	-	Major Facilitator Superfamily; The Major Facilitator Superfamily (MFS) is a large and diverse group of secondary transporters that includes uniporters, symporters, and antiporters. MFS proteins facilitate the transport across cytoplasmic or internal membranes of a variety of substrates including ions, sugar phosphates, drugs, neurotransmitters, nucleosides, amino acids, and peptides. They do so u…
Q#539 - >KFG86127.1 hypothetical protein MANI_008416 [Metarhizium anisopliae][hypothetical protein MANI_008416 [Metarhizium anisopliae]]	superfamily	355786	153	294	0.00474887	40.4878	cl28910	MFS superfamily	18	C	-	Major Facilitator Superfamily; The Major Facilitator Superfamily (MFS) is a large and diverse group of secondary transporters that includes uniporters, symporters, and antiporters. MFS proteins facilitate the transport across cytoplasmic or internal membranes of a variety of substrates including ions, sugar phosphates, drugs, neurotransmitters, nucleosides, amino acids, and peptides. They do so u…
Q#555 - >KFG86333.1 MFS transporter [Metarhizium anisopliae][MFS transporter [Metarhizium anisopliae]]	superfamily	355786	45	452	9.31668e-117	349.24	cl28910	MFS superfamily	18	-	-	Major Facilitator Superfamily; The Major Facilitator Superfamily (MFS) is a large and diverse group of secondary transporters that includes uniporters, symporters, and antiporters. MFS proteins facilitate the transport across cytoplasmic or internal membranes of a variety of substrates including ions, sugar phosphates, drugs, neurotransmitters, nucleosides, amino acids, and peptides. They do so u…
Q#650 - >KFG87942.1 putative MFS maltose permease [Metarhizium anisopliae][putative MFS maltose permease [Metarhizium anisopliae]]	superfamily	355786	71	516	1.63434e-47	170.124	cl28910	MFS superfamily	18	-	-	Major Facilitator Superfamily; The Major Facilitator Superfamily (MFS) is a large and diverse group of secondary transporters that includes uniporters, symporters, and antiporters. MFS proteins facilitate the transport across cytoplasmic or internal membranes of a variety of substrates including ions, sugar phosphates, drugs, neurotransmitters, nucleosides, amino acids, and peptides. They do so u…
Q#137 - >KFG79574.1 autophagy- protein 26 [Metarhizium anisopliae][autophagy- protein 26 [Metarhizium anisopliae]]	superfamily	354315	279	393	7.58359e-56	188.985	cl17171	PH-like superfamily	17	-	-	Pleckstrin homology-like domain; The PH-like family includes the PH domain, both the Shc-like and IRS-like PTB domains, the ran-binding domain, the EVH1 domain, a domain in neurobeachin and the third domain of FERM. All of these domains have a PH fold, but lack significant sequence similarity. They are generally involved in targeting to protein to the appropriate cellular location or interacting …
Q#137 - >KFG79574.1 autophagy- protein 26 [Metarhizium anisopliae][autophagy- protein 26 [Metarhizium anisopliae]]	superfamily	354315	797	888	3.80292e-49	168.917	cl17171	PH-like superfamily	17	-	-	Pleckstrin homology-like domain; The PH-like family includes the PH domain, both the Shc-like and IRS-like PTB domains, the ran-binding domain, the EVH1 domain, a domain in neurobeachin and the third domain of FERM. All of these domains have a PH fold, but lack significant sequence similarity. They are generally involved in targeting to protein to the appropriate cellular location or interacting …
Q#137 - >KFG79574.1 autophagy- protein 26 [Metarhizium anisopliae][autophagy- protein 26 [Metarhizium anisopliae]]	superfamily	354315	257	292	1.27249e-07	50.5821	cl17171	PH-like superfamily	17	C	-	Pleckstrin homology-like domain; The PH-like family includes the PH domain, both the Shc-like and IRS-like PTB domains, the ran-binding domain, the EVH1 domain, a domain in neurobeachin and the third domain of FERM. All of these domains have a PH fold, but lack significant sequence similarity. They are generally involved in targeting to protein to the appropriate cellular location or interacting …
Q#165 - >KFG79974.1 putative Rho guanyl nucleotide exchange factor (Rom2) [Metarhizium anisopliae][putative Rho guanyl nucleotide exchange factor (Rom2) [Metarhizium anisopliae]]	superfamily	354315	1055	1178	3.07183e-58	196.683	cl17171	PH-like superfamily	17	-	-	Pleckstrin homology-like domain; The PH-like family includes the PH domain, both the Shc-like and IRS-like PTB domains, the ran-binding domain, the EVH1 domain, a domain in neurobeachin and the third domain of FERM. All of these domains have a PH fold, but lack significant sequence similarity. They are generally involved in targeting to protein to the appropriate cellular location or interacting …
Q#192 - >KFG80303.1 budding protein BOI2 [Metarhizium anisopliae][budding protein BOI2 [Metarhizium anisopliae]]	superfamily	354315	717	850	9.45009e-39	139.045	cl17171	PH-like superfamily	17	-	-	Pleckstrin homology-like domain; The PH-like family includes the PH domain, both the Shc-like and IRS-like PTB domains, the ran-binding domain, the EVH1 domain, a domain in neurobeachin and the third domain of FERM. All of these domains have a PH fold, but lack significant sequence similarity. They are generally involved in targeting to protein to the appropriate cellular location or interacting …
Q#229 - >KFG80834.1 stress activated MAP kinase interacting protein Sin1 [Metarhizium anisopliae][stress activated MAP kinase interacting protein Sin1 [Metarhizium anisopliae]]	superfamily	354315	719	824	4.79768e-47	162.361	cl17171	PH-like superfamily	17	-	-	Pleckstrin homology-like domain; The PH-like family includes the PH domain, both the Shc-like and IRS-like PTB domains, the ran-binding domain, the EVH1 domain, a domain in neurobeachin and the third domain of FERM. All of these domains have a PH fold, but lack significant sequence similarity. They are generally involved in targeting to protein to the appropriate cellular location or interacting …
Q#255 - >KFG81190.1 beige/BEACH domain protein [Metarhizium anisopliae][beige/BEACH domain protein [Metarhizium anisopliae]]	superfamily	354315	1794	1927	3.4172e-20	87.6756	cl17171	PH-like superfamily	17	-	-	Pleckstrin homology-like domain; The PH-like family includes the PH domain, both the Shc-like and IRS-like PTB domains, the ran-binding domain, the EVH1 domain, a domain in neurobeachin and the third domain of FERM. All of these domains have a PH fold, but lack significant sequence similarity. They are generally involved in targeting to protein to the appropriate cellular location or interacting …
Q#258 - >KFG81244.1 putative oxysterol binding protein (Osh3) [Metarhizium anisopliae][putative oxysterol binding protein (Osh3) [Metarhizium anisopliae]]	superfamily	354315	218	306	3.96806e-45	156.763	cl17171	PH-like superfamily	17	-	-	Pleckstrin homology-like domain; The PH-like family includes the PH domain, both the Shc-like and IRS-like PTB domains, the ran-binding domain, the EVH1 domain, a domain in neurobeachin and the third domain of FERM. All of these domains have a PH fold, but lack significant sequence similarity. They are generally involved in targeting to protein to the appropriate cellular location or interacting …
Q#378 - >KFG83425.1 anucleate primary sterigmata protein A [Metarhizium anisopliae][anucleate primary sterigmata protein A [Metarhizium anisopliae]]	superfamily	354315	1363	1482	8.693e-60	200.635	cl17171	PH-like superfamily	17	-	-	Pleckstrin homology-like domain; The PH-like family includes the PH domain, both the Shc-like and IRS-like PTB domains, the ran-binding domain, the EVH1 domain, a domain in neurobeachin and the third domain of FERM. All of these domains have a PH fold, but lack significant sequence similarity. They are generally involved in targeting to protein to the appropriate cellular location or interacting …
Q#434 - >KFG84505.1 hypothetical protein MANI_110309 [Metarhizium anisopliae][hypothetical protein MANI_110309 [Metarhizium anisopliae]]	superfamily	354315	382	525	7.86321e-56	189.377	cl17171	PH-like superfamily	17	-	-	Pleckstrin homology-like domain; The PH-like family includes the PH domain, both the Shc-like and IRS-like PTB domains, the ran-binding domain, the EVH1 domain, a domain in neurobeachin and the third domain of FERM. All of these domains have a PH fold, but lack significant sequence similarity. They are generally involved in targeting to protein to the appropriate cellular location or interacting …
Q#564 - >KFG86473.1 Rho guanyl nucleotide exchange factor [Metarhizium anisopliae][Rho guanyl nucleotide exchange factor [Metarhizium anisopliae]]	superfamily	354315	1170	1321	4.19207e-10	59.1666	cl17171	PH-like superfamily	17	-	-	Pleckstrin homology-like domain; The PH-like family includes the PH domain, both the Shc-like and IRS-like PTB domains, the ran-binding domain, the EVH1 domain, a domain in neurobeachin and the third domain of FERM. All of these domains have a PH fold, but lack significant sequence similarity. They are generally involved in targeting to protein to the appropriate cellular location or interacting …
Q#579 - >KFG86769.1 nucleoporin nsp1 [Metarhizium anisopliae][nucleoporin nsp1 [Metarhizium anisopliae]]	superfamily	354315	1075	1195	3.84982e-34	126.563	cl17171	PH-like superfamily	17	-	-	Pleckstrin homology-like domain; The PH-like family includes the PH domain, both the Shc-like and IRS-like PTB domains, the ran-binding domain, the EVH1 domain, a domain in neurobeachin and the third domain of FERM. All of these domains have a PH fold, but lack significant sequence similarity. They are generally involved in targeting to protein to the appropriate cellular location or interacting …
Q#581 - >KFG86780.1 putative phospholipase D [Metarhizium anisopliae][putative phospholipase D [Metarhizium anisopliae]]	superfamily	354315	639	788	9.00068e-32	121.215	cl17171	PH-like superfamily	17	-	-	Pleckstrin homology-like domain; The PH-like family includes the PH domain, both the Shc-like and IRS-like PTB domains, the ran-binding domain, the EVH1 domain, a domain in neurobeachin and the third domain of FERM. All of these domains have a PH fold, but lack significant sequence similarity. They are generally involved in targeting to protein to the appropriate cellular location or interacting …
Q#595 - >KFG86983.1 RhoGAP domain protein [Metarhizium anisopliae][RhoGAP domain protein [Metarhizium anisopliae]]	superfamily	354315	664	786	5.83534e-43	152.054	cl17171	PH-like superfamily	17	-	-	Pleckstrin homology-like domain; The PH-like family includes the PH domain, both the Shc-like and IRS-like PTB domains, the ran-binding domain, the EVH1 domain, a domain in neurobeachin and the third domain of FERM. All of these domains have a PH fold, but lack significant sequence similarity. They are generally involved in targeting to protein to the appropriate cellular location or interacting …
Q#625 - >KFG87400.1 hypothetical protein MANI_012557 [Metarhizium anisopliae][hypothetical protein MANI_012557 [Metarhizium anisopliae]]	superfamily	354315	1350	1482	1.91367e-17	79.7478	cl17171	PH-like superfamily	17	-	-	Pleckstrin homology-like domain; The PH-like family includes the PH domain, both the Shc-like and IRS-like PTB domains, the ran-binding domain, the EVH1 domain, a domain in neurobeachin and the third domain of FERM. All of these domains have a PH fold, but lack significant sequence similarity. They are generally involved in targeting to protein to the appropriate cellular location or interacting …
Q#652 - >KFG87952.1 GRAM domain containing protein [Metarhizium anisopliae][GRAM domain containing protein [Metarhizium anisopliae]]	superfamily	354315	536	629	1.71183e-48	166.912	cl17171	PH-like superfamily	17	-	-	Pleckstrin homology-like domain; The PH-like family includes the PH domain, both the Shc-like and IRS-like PTB domains, the ran-binding domain, the EVH1 domain, a domain in neurobeachin and the third domain of FERM. All of these domains have a PH fold, but lack significant sequence similarity. They are generally involved in targeting to protein to the appropriate cellular location or interacting …
Q#660 - >KFG88149.1 putative nuclear migration protein ami1 [Metarhizium anisopliae][putative nuclear migration protein ami1 [Metarhizium anisopliae]]	superfamily	354315	897	1028	5.0494e-49	169.434	cl17171	PH-like superfamily	17	-	-	Pleckstrin homology-like domain; The PH-like family includes the PH domain, both the Shc-like and IRS-like PTB domains, the ran-binding domain, the EVH1 domain, a domain in neurobeachin and the third domain of FERM. All of these domains have a PH fold, but lack significant sequence similarity. They are generally involved in targeting to protein to the appropriate cellular location or interacting …
Q#16 - >KFG77713.1 destruxin synthetase [Metarhizium anisopliae][destruxin synthetase [Metarhizium anisopliae]]	superfamily	240370	4247	4325	0.000184488	48.5612	cl30522	PTZ00342 superfamily	17	N	-	acyl-CoA synthetase; Provisional
Q#151 - >KFG79719.1 putative hybrid NRPS/PKS enzyme [Metarhizium anisopliae][putative hybrid NRPS/PKS enzyme [Metarhizium anisopliae]]	superfamily	240370	3157	3215	0.00237085	43.9388	cl30522	PTZ00342 superfamily	17	NC	-	acyl-CoA synthetase; Provisional
Q#221 - >KFG80772.1 peptide synthetase [Metarhizium anisopliae][peptide synthetase [Metarhizium anisopliae]]	superfamily	240370	4252	4325	0.00453691	43.1684	cl30522	PTZ00342 superfamily	17	N	-	acyl-CoA synthetase; Provisional
Q#252 - >KFG81170.1 nonribosomal peptide synthase [Metarhizium anisopliae][nonribosomal peptide synthase [Metarhizium anisopliae]]	superfamily	240370	6750	6915	3.73561e-07	57.806	cl30522	PTZ00342 superfamily	17	N	-	acyl-CoA synthetase; Provisional
Q#252 - >KFG81170.1 nonribosomal peptide synthase [Metarhizium anisopliae][nonribosomal peptide synthase [Metarhizium anisopliae]]	superfamily	240370	5157	5314	4.16375e-05	50.8724	cl30522	PTZ00342 superfamily	17	N	-	acyl-CoA synthetase; Provisional
Q#252 - >KFG81170.1 nonribosomal peptide synthase [Metarhizium anisopliae][nonribosomal peptide synthase [Metarhizium anisopliae]]	superfamily	240370	4151	4220	0.00318754	44.7092	cl30522	PTZ00342 superfamily	17	N	-	acyl-CoA synthetase; Provisional
Q#252 - >KFG81170.1 nonribosomal peptide synthase [Metarhizium anisopliae][nonribosomal peptide synthase [Metarhizium anisopliae]]	superfamily	240370	1486	1597	0.00361846	44.7092	cl30522	PTZ00342 superfamily	17	N	-	acyl-CoA synthetase; Provisional
Q#252 - >KFG81170.1 nonribosomal peptide synthase [Metarhizium anisopliae][nonribosomal peptide synthase [Metarhizium anisopliae]]	superfamily	240370	9460	9548	0.00364917	44.7092	cl30522	PTZ00342 superfamily	17	N	-	acyl-CoA synthetase; Provisional
Q#343 - >KFG82816.1 hypothetical protein MANI_117325 [Metarhizium anisopliae][hypothetical protein MANI_117325 [Metarhizium anisopliae]]	superfamily	240370	909	1063	9.81568e-06	50.8724	cl30522	PTZ00342 superfamily	17	N	-	acyl-CoA synthetase; Provisional
Q#447 - >KFG84671.1 putative nonribosomal peptide synthase [Metarhizium anisopliae][putative nonribosomal peptide synthase [Metarhizium anisopliae]]	superfamily	240370	8665	8744	0.0024325	45.0944	cl30522	PTZ00342 superfamily	17	N	-	acyl-CoA synthetase; Provisional
Q#447 - >KFG84671.1 putative nonribosomal peptide synthase [Metarhizium anisopliae][putative nonribosomal peptide synthase [Metarhizium anisopliae]]	superfamily	240370	4042	4116	0.00606111	43.5536	cl30522	PTZ00342 superfamily	17	N	-	acyl-CoA synthetase; Provisional
Q#510 - >KFG85662.1 nonribosomal peptide synthase [Metarhizium anisopliae][nonribosomal peptide synthase [Metarhizium anisopliae]]	superfamily	240370	6602	6864	6.04146e-07	57.0356	cl30522	PTZ00342 superfamily	17	N	-	acyl-CoA synthetase; Provisional
Q#510 - >KFG85662.1 nonribosomal peptide synthase [Metarhizium anisopliae][nonribosomal peptide synthase [Metarhizium anisopliae]]	superfamily	240370	2457	2651	1.30421e-05	52.4132	cl30522	PTZ00342 superfamily	17	N	-	acyl-CoA synthetase; Provisional
Q#510 - >KFG85662.1 nonribosomal peptide synthase [Metarhizium anisopliae][nonribosomal peptide synthase [Metarhizium anisopliae]]	superfamily	240370	9434	9512	3.33567e-05	51.2576	cl30522	PTZ00342 superfamily	17	N	-	acyl-CoA synthetase; Provisional
Q#510 - >KFG85662.1 nonribosomal peptide synthase [Metarhizium anisopliae][nonribosomal peptide synthase [Metarhizium anisopliae]]	superfamily	240370	7877	7961	0.000195397	48.5612	cl30522	PTZ00342 superfamily	17	N	-	acyl-CoA synthetase; Provisional
Q#510 - >KFG85662.1 nonribosomal peptide synthase [Metarhizium anisopliae][nonribosomal peptide synthase [Metarhizium anisopliae]]	superfamily	240370	351	463	0.000368439	47.7908	cl30522	PTZ00342 superfamily	17	N	-	acyl-CoA synthetase; Provisional
Q#513 - >KFG85712.1 hypothetical protein MANI_020971 [Metarhizium anisopliae][hypothetical protein MANI_020971 [Metarhizium anisopliae]]	superfamily	240370	592	670	0.00095543	44.7092	cl30522	PTZ00342 superfamily	17	N	-	acyl-CoA synthetase; Provisional
Q#188 - >KFG80273.1 Transcription elongation factor spt-6 [Metarhizium anisopliae][Transcription elongation factor spt-6 [Metarhizium anisopliae]]	superfamily	353027	1113	1175	0.00396988	36.9747	cl09927	S1_like superfamily	14	-	-	S1_like: Ribosomal protein S1-like RNA-binding domain. Found in a wide variety of RNA-associated proteins. Originally identified in S1 ribosomal protein. This superfamily also contains the Cold Shock Domain (CSD), which is a homolog of the S1 domain. Both domains are members of the Oligonucleotide/oligosaccharide Binding (OB) fold.
Q#335 - >KFG82729.1 putative rRNA biogenesis protein RRP5 [Metarhizium anisopliae][putative rRNA biogenesis protein RRP5 [Metarhizium anisopliae]]	superfamily	353027	636	705	8.48244e-32	118.867	cl09927	S1_like superfamily	14	-	-	S1_like: Ribosomal protein S1-like RNA-binding domain. Found in a wide variety of RNA-associated proteins. Originally identified in S1 ribosomal protein. This superfamily also contains the Cold Shock Domain (CSD), which is a homolog of the S1 domain. Both domains are members of the Oligonucleotide/oligosaccharide Binding (OB) fold.
Q#335 - >KFG82729.1 putative rRNA biogenesis protein RRP5 [Metarhizium anisopliae][putative rRNA biogenesis protein RRP5 [Metarhizium anisopliae]]	superfamily	353027	144	251	1.01981e-27	108.458	cl09927	S1_like superfamily	14	-	-	S1_like: Ribosomal protein S1-like RNA-binding domain. Found in a wide variety of RNA-associated proteins. Originally identified in S1 ribosomal protein. This superfamily also contains the Cold Shock Domain (CSD), which is a homolog of the S1 domain. Both domains are members of the Oligonucleotide/oligosaccharide Binding (OB) fold.
Q#335 - >KFG82729.1 putative rRNA biogenesis protein RRP5 [Metarhizium anisopliae][putative rRNA biogenesis protein RRP5 [Metarhizium anisopliae]]	superfamily	353027	914	987	2.24212e-27	106.136	cl09927	S1_like superfamily	14	-	-	S1_like: Ribosomal protein S1-like RNA-binding domain. Found in a wide variety of RNA-associated proteins. Originally identified in S1 ribosomal protein. This superfamily also contains the Cold Shock Domain (CSD), which is a homolog of the S1 domain. Both domains are members of the Oligonucleotide/oligosaccharide Binding (OB) fold.
Q#335 - >KFG82729.1 putative rRNA biogenesis protein RRP5 [Metarhizium anisopliae][putative rRNA biogenesis protein RRP5 [Metarhizium anisopliae]]	superfamily	353027	1290	1367	6.22603e-27	105.104	cl09927	S1_like superfamily	14	-	-	S1_like: Ribosomal protein S1-like RNA-binding domain. Found in a wide variety of RNA-associated proteins. Originally identified in S1 ribosomal protein. This superfamily also contains the Cold Shock Domain (CSD), which is a homolog of the S1 domain. Both domains are members of the Oligonucleotide/oligosaccharide Binding (OB) fold.
Q#335 - >KFG82729.1 putative rRNA biogenesis protein RRP5 [Metarhizium anisopliae][putative rRNA biogenesis protein RRP5 [Metarhizium anisopliae]]	superfamily	353027	1203	1270	6.71308e-27	104.684	cl09927	S1_like superfamily	14	-	-	S1_like: Ribosomal protein S1-like RNA-binding domain. Found in a wide variety of RNA-associated proteins. Originally identified in S1 ribosomal protein. This superfamily also contains the Cold Shock Domain (CSD), which is a homolog of the S1 domain. Both domains are members of the Oligonucleotide/oligosaccharide Binding (OB) fold.
Q#335 - >KFG82729.1 putative rRNA biogenesis protein RRP5 [Metarhizium anisopliae][putative rRNA biogenesis protein RRP5 [Metarhizium anisopliae]]	superfamily	353027	1106	1178	1.38914e-26	104.257	cl09927	S1_like superfamily	14	-	-	S1_like: Ribosomal protein S1-like RNA-binding domain. Found in a wide variety of RNA-associated proteins. Originally identified in S1 ribosomal protein. This superfamily also contains the Cold Shock Domain (CSD), which is a homolog of the S1 domain. Both domains are members of the Oligonucleotide/oligosaccharide Binding (OB) fold.
Q#335 - >KFG82729.1 putative rRNA biogenesis protein RRP5 [Metarhizium anisopliae][putative rRNA biogenesis protein RRP5 [Metarhizium anisopliae]]	superfamily	353027	1022	1094	5.40352e-26	102.265	cl09927	S1_like superfamily	14	-	-	S1_like: Ribosomal protein S1-like RNA-binding domain. Found in a wide variety of RNA-associated proteins. Originally identified in S1 ribosomal protein. This superfamily also contains the Cold Shock Domain (CSD), which is a homolog of the S1 domain. Both domains are members of the Oligonucleotide/oligosaccharide Binding (OB) fold.
Q#335 - >KFG82729.1 putative rRNA biogenesis protein RRP5 [Metarhizium anisopliae][putative rRNA biogenesis protein RRP5 [Metarhizium anisopliae]]	superfamily	353027	806	887	2.8774e-25	100.74	cl09927	S1_like superfamily	14	-	-	S1_like: Ribosomal protein S1-like RNA-binding domain. Found in a wide variety of RNA-associated proteins. Originally identified in S1 ribosomal protein. This superfamily also contains the Cold Shock Domain (CSD), which is a homolog of the S1 domain. Both domains are members of the Oligonucleotide/oligosaccharide Binding (OB) fold.
Q#335 - >KFG82729.1 putative rRNA biogenesis protein RRP5 [Metarhizium anisopliae][putative rRNA biogenesis protein RRP5 [Metarhizium anisopliae]]	superfamily	353027	542	615	2.66155e-18	80.3601	cl09927	S1_like superfamily	14	-	-	S1_like: Ribosomal protein S1-like RNA-binding domain. Found in a wide variety of RNA-associated proteins. Originally identified in S1 ribosomal protein. This superfamily also contains the Cold Shock Domain (CSD), which is a homolog of the S1 domain. Both domains are members of the Oligonucleotide/oligosaccharide Binding (OB) fold.
Q#335 - >KFG82729.1 putative rRNA biogenesis protein RRP5 [Metarhizium anisopliae][putative rRNA biogenesis protein RRP5 [Metarhizium anisopliae]]	superfamily	353027	450	524	1.63119e-17	78.0731	cl09927	S1_like superfamily	14	-	-	S1_like: Ribosomal protein S1-like RNA-binding domain. Found in a wide variety of RNA-associated proteins. Originally identified in S1 ribosomal protein. This superfamily also contains the Cold Shock Domain (CSD), which is a homolog of the S1 domain. Both domains are members of the Oligonucleotide/oligosaccharide Binding (OB) fold.
Q#335 - >KFG82729.1 putative rRNA biogenesis protein RRP5 [Metarhizium anisopliae][putative rRNA biogenesis protein RRP5 [Metarhizium anisopliae]]	superfamily	353027	258	333	9.93271e-12	61.8821	cl09927	S1_like superfamily	14	-	-	S1_like: Ribosomal protein S1-like RNA-binding domain. Found in a wide variety of RNA-associated proteins. Originally identified in S1 ribosomal protein. This superfamily also contains the Cold Shock Domain (CSD), which is a homolog of the S1 domain. Both domains are members of the Oligonucleotide/oligosaccharide Binding (OB) fold.
Q#335 - >KFG82729.1 putative rRNA biogenesis protein RRP5 [Metarhizium anisopliae][putative rRNA biogenesis protein RRP5 [Metarhizium anisopliae]]	superfamily	353027	724	798	7.51069e-05	42.4597	cl09927	S1_like superfamily	14	-	-	S1_like: Ribosomal protein S1-like RNA-binding domain. Found in a wide variety of RNA-associated proteins. Originally identified in S1 ribosomal protein. This superfamily also contains the Cold Shock Domain (CSD), which is a homolog of the S1 domain. Both domains are members of the Oligonucleotide/oligosaccharide Binding (OB) fold.
Q#439 - >KFG84545.1 ATP-dependent RNA helicase DHX8 [Metarhizium anisopliae][ATP-dependent RNA helicase DHX8 [Metarhizium anisopliae]]	superfamily	353027	229	307	2.04764e-33	123.118	cl09927	S1_like superfamily	14	-	-	S1_like: Ribosomal protein S1-like RNA-binding domain. Found in a wide variety of RNA-associated proteins. Originally identified in S1 ribosomal protein. This superfamily also contains the Cold Shock Domain (CSD), which is a homolog of the S1 domain. Both domains are members of the Oligonucleotide/oligosaccharide Binding (OB) fold.
Q#177 - >KFG80160.1 hypothetical protein MANI_013255 [Metarhizium anisopliae][hypothetical protein MANI_013255 [Metarhizium anisopliae]]	superfamily	354816	381	1097	0	734.669	cl21460	HAD_like superfamily	13	-	-	Haloacid Dehalogenase-like Hydrolases; The haloacid dehalogenase (HAD) superfamily includes carbon and phosphorus hydrolases such as 2-haloalkonoate dehalogenase, epoxide hydrolase, phosphoserine phosphatase, phosphomannomutase, phosphoglycolate phosphatase, P-type ATPase, among others. These proteins catalyze nucleophilic substitution reactions at phosphorus or carbon centers, using a conserved …
Q#184 - >KFG80244.1 putative Calcium transporting P-type ATPase [Metarhizium anisopliae][putative Calcium transporting P-type ATPase [Metarhizium anisopliae]]	superfamily	354816	194	1021	0	957.424	cl21460	HAD_like superfamily	13	-	-	Haloacid Dehalogenase-like Hydrolases; The haloacid dehalogenase (HAD) superfamily includes carbon and phosphorus hydrolases such as 2-haloalkonoate dehalogenase, epoxide hydrolase, phosphoserine phosphatase, phosphomannomutase, phosphoglycolate phosphatase, P-type ATPase, among others. These proteins catalyze nucleophilic substitution reactions at phosphorus or carbon centers, using a conserved …
Q#330 - >KFG82661.1 putative Cu-ATPase [Metarhizium anisopliae][putative Cu-ATPase [Metarhizium anisopliae]]	superfamily	354816	386	1106	0	819.413	cl21460	HAD_like superfamily	13	-	-	Haloacid Dehalogenase-like Hydrolases; The haloacid dehalogenase (HAD) superfamily includes carbon and phosphorus hydrolases such as 2-haloalkonoate dehalogenase, epoxide hydrolase, phosphoserine phosphatase, phosphomannomutase, phosphoglycolate phosphatase, P-type ATPase, among others. These proteins catalyze nucleophilic substitution reactions at phosphorus or carbon centers, using a conserved …
Q#348 - >KFG82885.1 hypothetical protein MANI_110719 [Metarhizium anisopliae][hypothetical protein MANI_110719 [Metarhizium anisopliae]]	superfamily	354816	95	884	0	1148.12	cl21460	HAD_like superfamily	13	-	-	Haloacid Dehalogenase-like Hydrolases; The haloacid dehalogenase (HAD) superfamily includes carbon and phosphorus hydrolases such as 2-haloalkonoate dehalogenase, epoxide hydrolase, phosphoserine phosphatase, phosphomannomutase, phosphoglycolate phosphatase, P-type ATPase, among others. These proteins catalyze nucleophilic substitution reactions at phosphorus or carbon centers, using a conserved …
Q#361 - >KFG83033.1 putative Calcium transporting P-type ATPase [Metarhizium anisopliae][putative Calcium transporting P-type ATPase [Metarhizium anisopliae]]	superfamily	354816	183	981	0	908.504	cl21460	HAD_like superfamily	13	-	-	Haloacid Dehalogenase-like Hydrolases; The haloacid dehalogenase (HAD) superfamily includes carbon and phosphorus hydrolases such as 2-haloalkonoate dehalogenase, epoxide hydrolase, phosphoserine phosphatase, phosphomannomutase, phosphoglycolate phosphatase, P-type ATPase, among others. These proteins catalyze nucleophilic substitution reactions at phosphorus or carbon centers, using a conserved …
Q#367 - >KFG83168.1 phospholipid-transporting ATPase [Metarhizium anisopliae][phospholipid-transporting ATPase [Metarhizium anisopliae]]	superfamily	354816	240	1152	0	1373.41	cl21460	HAD_like superfamily	13	-	-	Haloacid Dehalogenase-like Hydrolases; The haloacid dehalogenase (HAD) superfamily includes carbon and phosphorus hydrolases such as 2-haloalkonoate dehalogenase, epoxide hydrolase, phosphoserine phosphatase, phosphomannomutase, phosphoglycolate phosphatase, P-type ATPase, among others. These proteins catalyze nucleophilic substitution reactions at phosphorus or carbon centers, using a conserved …
Q#419 - >KFG84323.1 putative sodium P-type ATPase [Metarhizium anisopliae][putative sodium P-type ATPase [Metarhizium anisopliae]]	superfamily	354816	44	1026	0	1446.88	cl21460	HAD_like superfamily	13	-	-	Haloacid Dehalogenase-like Hydrolases; The haloacid dehalogenase (HAD) superfamily includes carbon and phosphorus hydrolases such as 2-haloalkonoate dehalogenase, epoxide hydrolase, phosphoserine phosphatase, phosphomannomutase, phosphoglycolate phosphatase, P-type ATPase, among others. These proteins catalyze nucleophilic substitution reactions at phosphorus or carbon centers, using a conserved …
Q#423 - >KFG84379.1 cation-transporting ATPase 4 [Metarhizium anisopliae][cation-transporting ATPase 4 [Metarhizium anisopliae]]	superfamily	354816	173	1187	0	1235.72	cl21460	HAD_like superfamily	13	-	-	Haloacid Dehalogenase-like Hydrolases; The haloacid dehalogenase (HAD) superfamily includes carbon and phosphorus hydrolases such as 2-haloalkonoate dehalogenase, epoxide hydrolase, phosphoserine phosphatase, phosphomannomutase, phosphoglycolate phosphatase, P-type ATPase, among others. These proteins catalyze nucleophilic substitution reactions at phosphorus or carbon centers, using a conserved …
Q#456 - >KFG84808.1 hypothetical protein MANI_010063 [Metarhizium anisopliae][hypothetical protein MANI_010063 [Metarhizium anisopliae]]	superfamily	354816	443	1182	0	761.248	cl21460	HAD_like superfamily	13	-	-	Haloacid Dehalogenase-like Hydrolases; The haloacid dehalogenase (HAD) superfamily includes carbon and phosphorus hydrolases such as 2-haloalkonoate dehalogenase, epoxide hydrolase, phosphoserine phosphatase, phosphomannomutase, phosphoglycolate phosphatase, P-type ATPase, among others. These proteins catalyze nucleophilic substitution reactions at phosphorus or carbon centers, using a conserved …
Q#471 - >KFG85024.1 putative calcium P-type ATPase [Metarhizium anisopliae][putative calcium P-type ATPase [Metarhizium anisopliae]]	superfamily	354816	245	1047	0	974.373	cl21460	HAD_like superfamily	13	-	-	Haloacid Dehalogenase-like Hydrolases; The haloacid dehalogenase (HAD) superfamily includes carbon and phosphorus hydrolases such as 2-haloalkonoate dehalogenase, epoxide hydrolase, phosphoserine phosphatase, phosphomannomutase, phosphoglycolate phosphatase, P-type ATPase, among others. These proteins catalyze nucleophilic substitution reactions at phosphorus or carbon centers, using a conserved …
Q#559 - >KFG86377.1 putative H /K ATPase alpha subunit [Metarhizium anisopliae][putative H /K ATPase alpha subunit [Metarhizium anisopliae]]	superfamily	354816	122	1100	0	634.773	cl21460	HAD_like superfamily	13	-	-	Haloacid Dehalogenase-like Hydrolases; The haloacid dehalogenase (HAD) superfamily includes carbon and phosphorus hydrolases such as 2-haloalkonoate dehalogenase, epoxide hydrolase, phosphoserine phosphatase, phosphomannomutase, phosphoglycolate phosphatase, P-type ATPase, among others. These proteins catalyze nucleophilic substitution reactions at phosphorus or carbon centers, using a conserved …
Q#586 - >KFG86828.1 hypothetical protein MANI_002436 [Metarhizium anisopliae][hypothetical protein MANI_002436 [Metarhizium anisopliae]]	superfamily	354816	367	403	0.0038018	39.6542	cl21460	HAD_like superfamily	13	N	-	Haloacid Dehalogenase-like Hydrolases; The haloacid dehalogenase (HAD) superfamily includes carbon and phosphorus hydrolases such as 2-haloalkonoate dehalogenase, epoxide hydrolase, phosphoserine phosphatase, phosphomannomutase, phosphoglycolate phosphatase, P-type ATPase, among others. These proteins catalyze nucleophilic substitution reactions at phosphorus or carbon centers, using a conserved …
Q#634 - >KFG87626.1 hypothetical protein MANI_112500 [Metarhizium anisopliae][hypothetical protein MANI_112500 [Metarhizium anisopliae]]	superfamily	354816	87	958	0	942.213	cl21460	HAD_like superfamily	13	-	-	Haloacid Dehalogenase-like Hydrolases; The haloacid dehalogenase (HAD) superfamily includes carbon and phosphorus hydrolases such as 2-haloalkonoate dehalogenase, epoxide hydrolase, phosphoserine phosphatase, phosphomannomutase, phosphoglycolate phosphatase, P-type ATPase, among others. These proteins catalyze nucleophilic substitution reactions at phosphorus or carbon centers, using a conserved …
Q#11 - >KFG77654.1 hypothetical protein MANI_122478 [Metarhizium anisopliae][hypothetical protein MANI_122478 [Metarhizium anisopliae]]	superfamily	236019	14	251	0.000238055	45.3703	cl30521	PRK07445 superfamily	13	N	-	O-succinylbenzoic acid--CoA ligase; Reviewed
Q#12 - >KFG77666.1 amino acid adenylation domain protein [Metarhizium anisopliae][amino acid adenylation domain protein [Metarhizium anisopliae]]	superfamily	236019	570	810	1.23921e-16	84.2755	cl30521	PRK07445 superfamily	13	N	-	O-succinylbenzoic acid--CoA ligase; Reviewed
Q#101 - >KFG79022.1 phenylacetyl-CoA ligase [Metarhizium anisopliae][phenylacetyl-CoA ligase [Metarhizium anisopliae]]	superfamily	236019	249	563	2.07123e-16	81.5791	cl30521	PRK07445 superfamily	13	N	-	O-succinylbenzoic acid--CoA ligase; Reviewed
Q#157 - >KFG79848.1 hypothetical protein MANI_008843 [Metarhizium anisopliae][hypothetical protein MANI_008843 [Metarhizium anisopliae]]	superfamily	236019	3511	3695	0.000323248	46.1407	cl30521	PRK07445 superfamily	13	N	-	O-succinylbenzoic acid--CoA ligase; Reviewed
Q#221 - >KFG80772.1 peptide synthetase [Metarhizium anisopliae][peptide synthetase [Metarhizium anisopliae]]	superfamily	236019	2115	2305	1.08643e-08	61.1635	cl30521	PRK07445 superfamily	13	N	-	O-succinylbenzoic acid--CoA ligase; Reviewed
Q#221 - >KFG80772.1 peptide synthetase [Metarhizium anisopliae][peptide synthetase [Metarhizium anisopliae]]	superfamily	236019	3191	3375	1.04566e-06	54.6151	cl30521	PRK07445 superfamily	13	N	-	O-succinylbenzoic acid--CoA ligase; Reviewed
Q#303 - >KFG82172.1 polyketide synthase [Metarhizium anisopliae][polyketide synthase [Metarhizium anisopliae]]	superfamily	236019	394	515	4.19533e-05	48.4519	cl30521	PRK07445 superfamily	13	N	-	O-succinylbenzoic acid--CoA ligase; Reviewed
Q#341 - >KFG82779.1 putative nonribosomal peptide synthase [Metarhizium anisopliae][putative nonribosomal peptide synthase [Metarhizium anisopliae]]	superfamily	236019	1608	1743	0.00125648	44.2147	cl30521	PRK07445 superfamily	13	N	-	O-succinylbenzoic acid--CoA ligase; Reviewed
Q#458 - >KFG84832.1 putative aminoadipate-semialdehyde dehydrogenase [Metarhizium anisopliae][putative aminoadipate-semialdehyde dehydrogenase [Metarhizium anisopliae]]	superfamily	236019	829	976	3.7324e-05	48.0667	cl30521	PRK07445 superfamily	13	N	-	O-succinylbenzoic acid--CoA ligase; Reviewed
Q#510 - >KFG85662.1 nonribosomal peptide synthase [Metarhizium anisopliae][nonribosomal peptide synthase [Metarhizium anisopliae]]	superfamily	236019	5272	5416	5.05584e-06	53.4595	cl30521	PRK07445 superfamily	13	N	-	O-succinylbenzoic acid--CoA ligase; Reviewed
Q#510 - >KFG85662.1 nonribosomal peptide synthase [Metarhizium anisopliae][nonribosomal peptide synthase [Metarhizium anisopliae]]	superfamily	236019	4177	4314	0.00304835	44.5999	cl30521	PRK07445 superfamily	13	N	-	O-succinylbenzoic acid--CoA ligase; Reviewed
Q#510 - >KFG85662.1 nonribosomal peptide synthase [Metarhizium anisopliae][nonribosomal peptide synthase [Metarhizium anisopliae]]	superfamily	236019	1398	1661	0.00911798	43.0591	cl30521	PRK07445 superfamily	13	N	-	O-succinylbenzoic acid--CoA ligase; Reviewed
Q#577 - >KFG86740.1 polyketide synthase [Metarhizium anisopliae][polyketide synthase [Metarhizium anisopliae]]	superfamily	236019	3211	3344	5.02468e-05	48.8371	cl30521	PRK07445 superfamily	13	N	-	O-succinylbenzoic acid--CoA ligase; Reviewed
Q#215 - >KFG80731.1 p33ING1b (ING1) protein [Metarhizium anisopliae][p33ING1b (ING1) protein [Metarhizium anisopliae]]	superfamily	354958	657	731	2.00776e-20	84.6575	cl22851	PHD_SF superfamily	12	-	-	PHD finger superfamily; The PHD finger superfamily includes a canonical plant homeodomain (PHD) finger typically characterized as Cys4HisCys3, and a non-canonical extended PHD finger, characterized as Cys2HisCys5HisCys2His. Variations include the RAG2 PHD finger characterized by Cys3His2Cys2His and the PHD finger 5 found in nuclear receptor-binding SET domain-containing proteins characterized by …
Q#364 - >KFG83102.1 Essential subunit of the histone deacetylase Rpd3S complex [Metarhizium anisopliae][Essential subunit of the histone deacetylase Rpd3S complex [Metarhizium anisopliae]]	superfamily	354958	728	770	9.02534e-19	80.5405	cl22851	PHD_SF superfamily	12	-	-	PHD finger superfamily; The PHD finger superfamily includes a canonical plant homeodomain (PHD) finger typically characterized as Cys4HisCys3, and a non-canonical extended PHD finger, characterized as Cys2HisCys5HisCys2His. Variations include the RAG2 PHD finger characterized by Cys3His2Cys2His and the PHD finger 5 found in nuclear receptor-binding SET domain-containing proteins characterized by …
Q#364 - >KFG83102.1 Essential subunit of the histone deacetylase Rpd3S complex [Metarhizium anisopliae][Essential subunit of the histone deacetylase Rpd3S complex [Metarhizium anisopliae]]	superfamily	354958	853	900	1.16734e-15	71.6087	cl22851	PHD_SF superfamily	12	-	-	PHD finger superfamily; The PHD finger superfamily includes a canonical plant homeodomain (PHD) finger typically characterized as Cys4HisCys3, and a non-canonical extended PHD finger, characterized as Cys2HisCys5HisCys2His. Variations include the RAG2 PHD finger characterized by Cys3His2Cys2His and the PHD finger 5 found in nuclear receptor-binding SET domain-containing proteins characterized by …
Q#397 - >KFG83811.1 putative chromatin remodeling complex subunit (Chd3) [Metarhizium anisopliae][putative chromatin remodeling complex subunit (Chd3) [Metarhizium anisopliae]]	superfamily	354958	424	477	0.000731908	38.8374	cl22851	PHD_SF superfamily	12	-	-	PHD finger superfamily; The PHD finger superfamily includes a canonical plant homeodomain (PHD) finger typically characterized as Cys4HisCys3, and a non-canonical extended PHD finger, characterized as Cys2HisCys5HisCys2His. Variations include the RAG2 PHD finger characterized by Cys3His2Cys2His and the PHD finger 5 found in nuclear receptor-binding SET domain-containing proteins characterized by …
Q#485 - >KFG85212.1 PHD transcription factor [Metarhizium anisopliae][PHD transcription factor [Metarhizium anisopliae]]	superfamily	354958	1320	1364	1.52522e-24	97.4197	cl22851	PHD_SF superfamily	12	-	-	PHD finger superfamily; The PHD finger superfamily includes a canonical plant homeodomain (PHD) finger typically characterized as Cys4HisCys3, and a non-canonical extended PHD finger, characterized as Cys2HisCys5HisCys2His. Variations include the RAG2 PHD finger characterized by Cys3His2Cys2His and the PHD finger 5 found in nuclear receptor-binding SET domain-containing proteins characterized by …
Q#485 - >KFG85212.1 PHD transcription factor [Metarhizium anisopliae][PHD transcription factor [Metarhizium anisopliae]]	superfamily	354958	450	494	1.06089e-15	72.1131	cl22851	PHD_SF superfamily	12	-	-	PHD finger superfamily; The PHD finger superfamily includes a canonical plant homeodomain (PHD) finger typically characterized as Cys4HisCys3, and a non-canonical extended PHD finger, characterized as Cys2HisCys5HisCys2His. Variations include the RAG2 PHD finger characterized by Cys3His2Cys2His and the PHD finger 5 found in nuclear receptor-binding SET domain-containing proteins characterized by …
Q#545 - >KFG86181.1 bromodomain and PHD finger-containing protein [Metarhizium anisopliae][bromodomain and PHD finger-containing protein [Metarhizium anisopliae]]	superfamily	354958	482	597	7.9972e-71	231.07	cl22851	PHD_SF superfamily	12	-	-	PHD finger superfamily; The PHD finger superfamily includes a canonical plant homeodomain (PHD) finger typically characterized as Cys4HisCys3, and a non-canonical extended PHD finger, characterized as Cys2HisCys5HisCys2His. Variations include the RAG2 PHD finger characterized by Cys3His2Cys2His and the PHD finger 5 found in nuclear receptor-binding SET domain-containing proteins characterized by …
Q#545 - >KFG86181.1 bromodomain and PHD finger-containing protein [Metarhizium anisopliae][bromodomain and PHD finger-containing protein [Metarhizium anisopliae]]	superfamily	354958	427	472	3.43348e-30	113.099	cl22851	PHD_SF superfamily	12	-	-	PHD finger superfamily; The PHD finger superfamily includes a canonical plant homeodomain (PHD) finger typically characterized as Cys4HisCys3, and a non-canonical extended PHD finger, characterized as Cys2HisCys5HisCys2His. Variations include the RAG2 PHD finger characterized by Cys3His2Cys2His and the PHD finger 5 found in nuclear receptor-binding SET domain-containing proteins characterized by …
Q#547 - >KFG86205.1 PHD finger domain-containing protein [Metarhizium anisopliae][PHD finger domain-containing protein [Metarhizium anisopliae]]	superfamily	354958	762	787	2.92678e-06	44.7133	cl22851	PHD_SF superfamily	12	C	-	PHD finger superfamily; The PHD finger superfamily includes a canonical plant homeodomain (PHD) finger typically characterized as Cys4HisCys3, and a non-canonical extended PHD finger, characterized as Cys2HisCys5HisCys2His. Variations include the RAG2 PHD finger characterized by Cys3His2Cys2His and the PHD finger 5 found in nuclear receptor-binding SET domain-containing proteins characterized by …
Q#589 - >KFG86866.1 ebs-bah-phd domain-containing protein [Metarhizium anisopliae][ebs-bah-phd domain-containing protein [Metarhizium anisopliae]]	superfamily	354958	248	276	0.000972575	36.5553	cl22851	PHD_SF superfamily	12	C	-	PHD finger superfamily; The PHD finger superfamily includes a canonical plant homeodomain (PHD) finger typically characterized as Cys4HisCys3, and a non-canonical extended PHD finger, characterized as Cys2HisCys5HisCys2His. Variations include the RAG2 PHD finger characterized by Cys3His2Cys2His and the PHD finger 5 found in nuclear receptor-binding SET domain-containing proteins characterized by …
Q#599 - >KFG87061.1 regulator of deoxyribodipyrimidine photo-lyase PHR1 [Metarhizium anisopliae][regulator of deoxyribodipyrimidine photo-lyase PHR1 [Metarhizium anisopliae]]	superfamily	354958	676	795	1.05292e-30	116.916	cl22851	PHD_SF superfamily	12	-	-	PHD finger superfamily; The PHD finger superfamily includes a canonical plant homeodomain (PHD) finger typically characterized as Cys4HisCys3, and a non-canonical extended PHD finger, characterized as Cys2HisCys5HisCys2His. Variations include the RAG2 PHD finger characterized by Cys3His2Cys2His and the PHD finger 5 found in nuclear receptor-binding SET domain-containing proteins characterized by …
Q#649 - >KFG87922.1 putative PHD finger and SET domain protein [Metarhizium anisopliae][putative PHD finger and SET domain protein [Metarhizium anisopliae]]	superfamily	354958	49	96	6.66234e-14	66.3296	cl22851	PHD_SF superfamily	12	-	-	PHD finger superfamily; The PHD finger superfamily includes a canonical plant homeodomain (PHD) finger typically characterized as Cys4HisCys3, and a non-canonical extended PHD finger, characterized as Cys2HisCys5HisCys2His. Variations include the RAG2 PHD finger characterized by Cys3His2Cys2His and the PHD finger 5 found in nuclear receptor-binding SET domain-containing proteins characterized by …
Q#70 - >KFG78523.1 hypothetical protein MANI_121659 [Metarhizium anisopliae][hypothetical protein MANI_121659 [Metarhizium anisopliae]]	superfamily	354317	1467	1584	0.00013557	43.1875	cl17173	AdoMet_MTases superfamily	11	-	-	S-adenosylmethionine-dependent methyltransferases (SAM or AdoMet-MTase), class I; AdoMet-MTases are enzymes that use S-adenosyl-L-methionine (SAM or AdoMet) as a substrate for methyltransfer, creating the product S-adenosyl-L-homocysteine (AdoHcy). There are at least five structurally distinct families of AdoMet-MTases, class I being the largest and most diverse. Within this class enzymes can be …
Q#83 - >KFG78692.1 putative polyketide synthase [Metarhizium anisopliae][putative polyketide synthase [Metarhizium anisopliae]]	superfamily	354317	734	841	2.46993e-07	50.1211	cl17173	AdoMet_MTases superfamily	11	-	-	S-adenosylmethionine-dependent methyltransferases (SAM or AdoMet-MTase), class I; AdoMet-MTases are enzymes that use S-adenosyl-L-methionine (SAM or AdoMet) as a substrate for methyltransfer, creating the product S-adenosyl-L-homocysteine (AdoHcy). There are at least five structurally distinct families of AdoMet-MTases, class I being the largest and most diverse. Within this class enzymes can be …
Q#103 - >KFG79044.1 putative polyketide synthase [Metarhizium anisopliae][putative polyketide synthase [Metarhizium anisopliae]]	superfamily	354317	1452	1528	0.000477231	41.6467	cl17173	AdoMet_MTases superfamily	11	N	-	S-adenosylmethionine-dependent methyltransferases (SAM or AdoMet-MTase), class I; AdoMet-MTases are enzymes that use S-adenosyl-L-methionine (SAM or AdoMet) as a substrate for methyltransfer, creating the product S-adenosyl-L-homocysteine (AdoHcy). There are at least five structurally distinct families of AdoMet-MTases, class I being the largest and most diverse. Within this class enzymes can be …
Q#151 - >KFG79719.1 putative hybrid NRPS/PKS enzyme [Metarhizium anisopliae][putative hybrid NRPS/PKS enzyme [Metarhizium anisopliae]]	superfamily	354317	1441	1546	0.00603983	38.9503	cl17173	AdoMet_MTases superfamily	11	-	-	S-adenosylmethionine-dependent methyltransferases (SAM or AdoMet-MTase), class I; AdoMet-MTases are enzymes that use S-adenosyl-L-methionine (SAM or AdoMet) as a substrate for methyltransfer, creating the product S-adenosyl-L-homocysteine (AdoHcy). There are at least five structurally distinct families of AdoMet-MTases, class I being the largest and most diverse. Within this class enzymes can be …
Q#219 - >KFG80765.1 polyketide synthase 3 [Metarhizium anisopliae][polyketide synthase 3 [Metarhizium anisopliae]]	superfamily	354317	1422	1529	0.00653059	40.9426	cl17173	AdoMet_MTases superfamily	11	C	-	S-adenosylmethionine-dependent methyltransferases (SAM or AdoMet-MTase), class I; AdoMet-MTases are enzymes that use S-adenosyl-L-methionine (SAM or AdoMet) as a substrate for methyltransfer, creating the product S-adenosyl-L-homocysteine (AdoHcy). There are at least five structurally distinct families of AdoMet-MTases, class I being the largest and most diverse. Within this class enzymes can be …
Q#269 - >KFG81513.1 putative polyketide synthase [Metarhizium anisopliae][putative polyketide synthase [Metarhizium anisopliae]]	superfamily	354317	1433	1539	7.28449e-09	55.1286	cl17173	AdoMet_MTases superfamily	11	-	-	S-adenosylmethionine-dependent methyltransferases (SAM or AdoMet-MTase), class I; AdoMet-MTases are enzymes that use S-adenosyl-L-methionine (SAM or AdoMet) as a substrate for methyltransfer, creating the product S-adenosyl-L-homocysteine (AdoHcy). There are at least five structurally distinct families of AdoMet-MTases, class I being the largest and most diverse. Within this class enzymes can be …
Q#286 - >KFG81921.1 polyketide synthase [Metarhizium anisopliae][polyketide synthase [Metarhizium anisopliae]]	superfamily	354317	2001	2115	3.597e-06	47.4247	cl17173	AdoMet_MTases superfamily	11	-	-	S-adenosylmethionine-dependent methyltransferases (SAM or AdoMet-MTase), class I; AdoMet-MTases are enzymes that use S-adenosyl-L-methionine (SAM or AdoMet) as a substrate for methyltransfer, creating the product S-adenosyl-L-homocysteine (AdoHcy). There are at least five structurally distinct families of AdoMet-MTases, class I being the largest and most diverse. Within this class enzymes can be …
Q#457 - >KFG84831.1 putative polyketide synthase [Metarhizium anisopliae][putative polyketide synthase [Metarhizium anisopliae]]	superfamily	354317	1422	1533	1.82068e-07	51.2767	cl17173	AdoMet_MTases superfamily	11	-	-	S-adenosylmethionine-dependent methyltransferases (SAM or AdoMet-MTase), class I; AdoMet-MTases are enzymes that use S-adenosyl-L-methionine (SAM or AdoMet) as a substrate for methyltransfer, creating the product S-adenosyl-L-homocysteine (AdoHcy). There are at least five structurally distinct families of AdoMet-MTases, class I being the largest and most diverse. Within this class enzymes can be …
Q#518 - >KFG85764.1 putative intermediate filament protein MDM1 [Metarhizium anisopliae][putative intermediate filament protein MDM1 [Metarhizium anisopliae]]	superfamily	354317	83	260	4.67686e-48	169.391	cl17173	AdoMet_MTases superfamily	11	-	-	S-adenosylmethionine-dependent methyltransferases (SAM or AdoMet-MTase), class I; AdoMet-MTases are enzymes that use S-adenosyl-L-methionine (SAM or AdoMet) as a substrate for methyltransfer, creating the product S-adenosyl-L-homocysteine (AdoHcy). There are at least five structurally distinct families of AdoMet-MTases, class I being the largest and most diverse. Within this class enzymes can be …
Q#536 - >KFG86083.1 hypothetical protein MANI_004781 [Metarhizium anisopliae][hypothetical protein MANI_004781 [Metarhizium anisopliae]]	superfamily	354317	1411	1515	1.66023e-08	54.3583	cl17173	AdoMet_MTases superfamily	11	-	-	S-adenosylmethionine-dependent methyltransferases (SAM or AdoMet-MTase), class I; AdoMet-MTases are enzymes that use S-adenosyl-L-methionine (SAM or AdoMet) as a substrate for methyltransfer, creating the product S-adenosyl-L-homocysteine (AdoHcy). There are at least five structurally distinct families of AdoMet-MTases, class I being the largest and most diverse. Within this class enzymes can be …
Q#617 - >KFG87293.1 SAM binding domain-containing protein [Metarhizium anisopliae][SAM binding domain-containing protein [Metarhizium anisopliae]]	superfamily	354317	281	391	2.37494e-09	54.7434	cl17173	AdoMet_MTases superfamily	11	-	-	S-adenosylmethionine-dependent methyltransferases (SAM or AdoMet-MTase), class I; AdoMet-MTases are enzymes that use S-adenosyl-L-methionine (SAM or AdoMet) as a substrate for methyltransfer, creating the product S-adenosyl-L-homocysteine (AdoHcy). There are at least five structurally distinct families of AdoMet-MTases, class I being the largest and most diverse. Within this class enzymes can be …
Q#38 - >KFG78058.1 cell wall-binding protein [Metarhizium anisopliae][cell wall-binding protein [Metarhizium anisopliae]]	superfamily	321995	1045	1123	9.78523e-24	96.0144	cl02568	WSC superfamily	11	-	-	WSC domain; This domain may be involved in carbohydrate binding.
Q#38 - >KFG78058.1 cell wall-binding protein [Metarhizium anisopliae][cell wall-binding protein [Metarhizium anisopliae]]	superfamily	321995	1211	1290	6.31919e-21	88.3104	cl02568	WSC superfamily	11	-	-	WSC domain; This domain may be involved in carbohydrate binding.
Q#38 - >KFG78058.1 cell wall-binding protein [Metarhizium anisopliae][cell wall-binding protein [Metarhizium anisopliae]]	superfamily	321995	1401	1486	2.20659e-19	83.688	cl02568	WSC superfamily	11	-	-	WSC domain; This domain may be involved in carbohydrate binding.
Q#38 - >KFG78058.1 cell wall-binding protein [Metarhizium anisopliae][cell wall-binding protein [Metarhizium anisopliae]]	superfamily	321995	923	999	1.5201e-16	75.5989	cl02568	WSC superfamily	11	-	-	WSC domain; This domain may be involved in carbohydrate binding.
Q#97 - >KFG78928.1 WSC domain containing protein [Metarhizium anisopliae][WSC domain containing protein [Metarhizium anisopliae]]	superfamily	321995	38	115	1.25706e-14	67.5097	cl02568	WSC superfamily	11	-	-	WSC domain; This domain may be involved in carbohydrate binding.
Q#631 - >KFG87457.1 putative glyoxal oxidase precursor [Metarhizium anisopliae][putative glyoxal oxidase precursor [Metarhizium anisopliae]]	superfamily	321995	45	123	6.00281e-24	96.3996	cl02568	WSC superfamily	11	-	-	WSC domain; This domain may be involved in carbohydrate binding.
Q#631 - >KFG87457.1 putative glyoxal oxidase precursor [Metarhizium anisopliae][putative glyoxal oxidase precursor [Metarhizium anisopliae]]	superfamily	321995	512	596	6.63556e-23	93.318	cl02568	WSC superfamily	11	-	-	WSC domain; This domain may be involved in carbohydrate binding.
Q#631 - >KFG87457.1 putative glyoxal oxidase precursor [Metarhizium anisopliae][putative glyoxal oxidase precursor [Metarhizium anisopliae]]	superfamily	321995	282	358	1.62057e-20	86.7696	cl02568	WSC superfamily	11	-	-	WSC domain; This domain may be involved in carbohydrate binding.
Q#631 - >KFG87457.1 putative glyoxal oxidase precursor [Metarhizium anisopliae][putative glyoxal oxidase precursor [Metarhizium anisopliae]]	superfamily	321995	403	483	6.979e-20	84.8436	cl02568	WSC superfamily	11	-	-	WSC domain; This domain may be involved in carbohydrate binding.
Q#631 - >KFG87457.1 putative glyoxal oxidase precursor [Metarhizium anisopliae][putative glyoxal oxidase precursor [Metarhizium anisopliae]]	superfamily	321995	151	233	2.00161e-14	69.4357	cl02568	WSC superfamily	11	-	-	WSC domain; This domain may be involved in carbohydrate binding.
Q#664 - >KFG88181.1 putative endo-1,3(4)-beta-glucanase [Metarhizium anisopliae][putative endo-1,3(4)-beta-glucanase [Metarhizium anisopliae]]	superfamily	321995	544	623	1.65539e-14	69.4357	cl02568	WSC superfamily	11	-	-	WSC domain; This domain may be involved in carbohydrate binding.
Q#15 - >KFG77704.1 polyketide synthase [Metarhizium anisopliae][polyketide synthase [Metarhizium anisopliae]]	superfamily	354836	1837	2078	4.26732e-17	82.4107	cl21494	Abhydrolase superfamily	10	-	-	alpha/beta hydrolases; A functionally diverse superfamily containing proteases, lipases, peroxidases, esterases, epoxide hydrolases and dehalogenases. The catalytic apparatus typically involves three residues (catalytic triad): a serine, a glutamate or aspartate and a histidine, and often the mechanism involves a nucleophilic attack on a carbonyl carbon atom.
Q#110 - >KFG79135.1 feruloyl esterase B precursor [Metarhizium anisopliae][feruloyl esterase B precursor [Metarhizium anisopliae]]	superfamily	354836	76	535	8.96757e-98	304.389	cl21494	Abhydrolase superfamily	10	-	-	alpha/beta hydrolases; A functionally diverse superfamily containing proteases, lipases, peroxidases, esterases, epoxide hydrolases and dehalogenases. The catalytic apparatus typically involves three residues (catalytic triad): a serine, a glutamate or aspartate and a histidine, and often the mechanism involves a nucleophilic attack on a carbonyl carbon atom.
Q#142 - >KFG79643.1 hypothetical protein MANI_029100 [Metarhizium anisopliae][hypothetical protein MANI_029100 [Metarhizium anisopliae]]	superfamily	354836	29	153	0.00391459	40.5683	cl21494	Abhydrolase superfamily	10	C	-	alpha/beta hydrolases; A functionally diverse superfamily containing proteases, lipases, peroxidases, esterases, epoxide hydrolases and dehalogenases. The catalytic apparatus typically involves three residues (catalytic triad): a serine, a glutamate or aspartate and a histidine, and often the mechanism involves a nucleophilic attack on a carbonyl carbon atom.
Q#195 - >KFG80363.1 hypothetical protein MANI_119849 [Metarhizium anisopliae][hypothetical protein MANI_119849 [Metarhizium anisopliae]]	superfamily	354836	1374	1499	0.00643847	40.1661	cl21494	Abhydrolase superfamily	10	C	-	alpha/beta hydrolases; A functionally diverse superfamily containing proteases, lipases, peroxidases, esterases, epoxide hydrolases and dehalogenases. The catalytic apparatus typically involves three residues (catalytic triad): a serine, a glutamate or aspartate and a histidine, and often the mechanism involves a nucleophilic attack on a carbonyl carbon atom.
Q#247 - >KFG81125.1 hypothetical protein MANI_014530 [Metarhizium anisopliae][hypothetical protein MANI_014530 [Metarhizium anisopliae]]	superfamily	354836	33	147	2.12296e-06	48.1762	cl21494	Abhydrolase superfamily	10	NC	-	alpha/beta hydrolases; A functionally diverse superfamily containing proteases, lipases, peroxidases, esterases, epoxide hydrolases and dehalogenases. The catalytic apparatus typically involves three residues (catalytic triad): a serine, a glutamate or aspartate and a histidine, and often the mechanism involves a nucleophilic attack on a carbonyl carbon atom.
Q#387 - >KFG83671.1 polyketide synthetase PksP [Metarhizium anisopliae][polyketide synthetase PksP [Metarhizium anisopliae]]	superfamily	354836	1893	2010	3.06235e-15	77.0179	cl21494	Abhydrolase superfamily	10	C	-	alpha/beta hydrolases; A functionally diverse superfamily containing proteases, lipases, peroxidases, esterases, epoxide hydrolases and dehalogenases. The catalytic apparatus typically involves three residues (catalytic triad): a serine, a glutamate or aspartate and a histidine, and often the mechanism involves a nucleophilic attack on a carbonyl carbon atom.
Q#411 - >KFG84163.1 hypothetical protein MANI_003023 [Metarhizium anisopliae][hypothetical protein MANI_003023 [Metarhizium anisopliae]]	superfamily	354836	212	601	1.50506e-111	334.965	cl21494	Abhydrolase superfamily	10	-	-	alpha/beta hydrolases; A functionally diverse superfamily containing proteases, lipases, peroxidases, esterases, epoxide hydrolases and dehalogenases. The catalytic apparatus typically involves three residues (catalytic triad): a serine, a glutamate or aspartate and a histidine, and often the mechanism involves a nucleophilic attack on a carbonyl carbon atom.
Q#526 - >KFG85862.1 polyketide synthase [Metarhizium anisopliae][polyketide synthase [Metarhizium anisopliae]]	superfamily	354836	1926	2172	5.40526e-13	70.4695	cl21494	Abhydrolase superfamily	10	-	-	alpha/beta hydrolases; A functionally diverse superfamily containing proteases, lipases, peroxidases, esterases, epoxide hydrolases and dehalogenases. The catalytic apparatus typically involves three residues (catalytic triad): a serine, a glutamate or aspartate and a histidine, and often the mechanism involves a nucleophilic attack on a carbonyl carbon atom.
Q#597 - >KFG87040.1 3-oxoadipate enol-lactonase I [Metarhizium anisopliae][3-oxoadipate enol-lactonase I [Metarhizium anisopliae]]	superfamily	354836	304	418	6.37951e-06	48.2471	cl21494	Abhydrolase superfamily	10	NC	-	alpha/beta hydrolases; A functionally diverse superfamily containing proteases, lipases, peroxidases, esterases, epoxide hydrolases and dehalogenases. The catalytic apparatus typically involves three residues (catalytic triad): a serine, a glutamate or aspartate and a histidine, and often the mechanism involves a nucleophilic attack on a carbonyl carbon atom.
Q#667 - >KFG88206.1 hypothetical protein MANI_015719 [Metarhizium anisopliae][hypothetical protein MANI_015719 [Metarhizium anisopliae]]	superfamily	354836	265	590	1.08535e-36	137.622	cl21494	Abhydrolase superfamily	10	-	-	alpha/beta hydrolases; A functionally diverse superfamily containing proteases, lipases, peroxidases, esterases, epoxide hydrolases and dehalogenases. The catalytic apparatus typically involves three residues (catalytic triad): a serine, a glutamate or aspartate and a histidine, and often the mechanism involves a nucleophilic attack on a carbonyl carbon atom.
Q#62 - >KFG78398.1 polyketide synthase [Metarhizium anisopliae][polyketide synthase [Metarhizium anisopliae]]	superfamily	354285	1668	1917	1.53794e-38	146.56	cl16912	MDR superfamily	10	-	-	Medium chain reductase/dehydrogenase (MDR)/zinc-dependent alcohol dehydrogenase-like family; The medium chain reductase/dehydrogenases (MDR)/zinc-dependent alcohol dehydrogenase-like family, which contains the zinc-dependent alcohol dehydrogenase (ADH-Zn) and related proteins, is a diverse group of proteins related to the first identified member, class I mammalian ADH. MDRs display a broad range …
Q#70 - >KFG78523.1 hypothetical protein MANI_121659 [Metarhizium anisopliae][hypothetical protein MANI_121659 [Metarhizium anisopliae]]	superfamily	354285	1893	2171	2.721e-63	218.207	cl16912	MDR superfamily	10	-	-	Medium chain reductase/dehydrogenase (MDR)/zinc-dependent alcohol dehydrogenase-like family; The medium chain reductase/dehydrogenases (MDR)/zinc-dependent alcohol dehydrogenase-like family, which contains the zinc-dependent alcohol dehydrogenase (ADH-Zn) and related proteins, is a diverse group of proteins related to the first identified member, class I mammalian ADH. MDRs display a broad range …
Q#78 - >KFG78606.1 polyketide synthase [Metarhizium anisopliae][polyketide synthase [Metarhizium anisopliae]]	superfamily	354285	1760	2037	5.93358e-40	151.183	cl16912	MDR superfamily	10	-	-	Medium chain reductase/dehydrogenase (MDR)/zinc-dependent alcohol dehydrogenase-like family; The medium chain reductase/dehydrogenases (MDR)/zinc-dependent alcohol dehydrogenase-like family, which contains the zinc-dependent alcohol dehydrogenase (ADH-Zn) and related proteins, is a diverse group of proteins related to the first identified member, class I mammalian ADH. MDRs display a broad range …
Q#103 - >KFG79044.1 putative polyketide synthase [Metarhizium anisopliae][putative polyketide synthase [Metarhizium anisopliae]]	superfamily	354285	1825	2117	8.12429e-131	411.963	cl16912	MDR superfamily	10	-	-	Medium chain reductase/dehydrogenase (MDR)/zinc-dependent alcohol dehydrogenase-like family; The medium chain reductase/dehydrogenases (MDR)/zinc-dependent alcohol dehydrogenase-like family, which contains the zinc-dependent alcohol dehydrogenase (ADH-Zn) and related proteins, is a diverse group of proteins related to the first identified member, class I mammalian ADH. MDRs display a broad range …
Q#109 - >KFG79130.1 putative polyketide synthase [Metarhizium anisopliae][putative polyketide synthase [Metarhizium anisopliae]]	superfamily	354285	1730	2025	2.08301e-123	390.777	cl16912	MDR superfamily	10	-	-	Medium chain reductase/dehydrogenase (MDR)/zinc-dependent alcohol dehydrogenase-like family; The medium chain reductase/dehydrogenases (MDR)/zinc-dependent alcohol dehydrogenase-like family, which contains the zinc-dependent alcohol dehydrogenase (ADH-Zn) and related proteins, is a diverse group of proteins related to the first identified member, class I mammalian ADH. MDRs display a broad range …
Q#226 - >KFG80800.1 polyketide synthase [Metarhizium anisopliae][polyketide synthase [Metarhizium anisopliae]]	superfamily	354285	1945	2239	4.22923e-115	367.279	cl16912	MDR superfamily	10	-	-	Medium chain reductase/dehydrogenase (MDR)/zinc-dependent alcohol dehydrogenase-like family; The medium chain reductase/dehydrogenases (MDR)/zinc-dependent alcohol dehydrogenase-like family, which contains the zinc-dependent alcohol dehydrogenase (ADH-Zn) and related proteins, is a diverse group of proteins related to the first identified member, class I mammalian ADH. MDRs display a broad range …
Q#268 - >KFG81478.1 putative polyketide synthase [Metarhizium anisopliae][putative polyketide synthase [Metarhizium anisopliae]]	superfamily	354285	1817	2110	5.30298e-127	401.177	cl16912	MDR superfamily	10	-	-	Medium chain reductase/dehydrogenase (MDR)/zinc-dependent alcohol dehydrogenase-like family; The medium chain reductase/dehydrogenases (MDR)/zinc-dependent alcohol dehydrogenase-like family, which contains the zinc-dependent alcohol dehydrogenase (ADH-Zn) and related proteins, is a diverse group of proteins related to the first identified member, class I mammalian ADH. MDRs display a broad range …
Q#448 - >KFG84687.1 hypothetical protein MANI_020125 [Metarhizium anisopliae][hypothetical protein MANI_020125 [Metarhizium anisopliae]]	superfamily	354285	1664	1955	2.97715e-123	390.391	cl16912	MDR superfamily	10	-	-	Medium chain reductase/dehydrogenase (MDR)/zinc-dependent alcohol dehydrogenase-like family; The medium chain reductase/dehydrogenases (MDR)/zinc-dependent alcohol dehydrogenase-like family, which contains the zinc-dependent alcohol dehydrogenase (ADH-Zn) and related proteins, is a diverse group of proteins related to the first identified member, class I mammalian ADH. MDRs display a broad range …
Q#457 - >KFG84831.1 putative polyketide synthase [Metarhizium anisopliae][putative polyketide synthase [Metarhizium anisopliae]]	superfamily	354285	1837	2130	5.9334e-120	381.147	cl16912	MDR superfamily	10	-	-	Medium chain reductase/dehydrogenase (MDR)/zinc-dependent alcohol dehydrogenase-like family; The medium chain reductase/dehydrogenases (MDR)/zinc-dependent alcohol dehydrogenase-like family, which contains the zinc-dependent alcohol dehydrogenase (ADH-Zn) and related proteins, is a diverse group of proteins related to the first identified member, class I mammalian ADH. MDRs display a broad range …
Q#577 - >KFG86740.1 polyketide synthase [Metarhizium anisopliae][polyketide synthase [Metarhizium anisopliae]]	superfamily	354285	1631	1925	2.88269e-132	416.97	cl16912	MDR superfamily	10	-	-	Medium chain reductase/dehydrogenase (MDR)/zinc-dependent alcohol dehydrogenase-like family; The medium chain reductase/dehydrogenases (MDR)/zinc-dependent alcohol dehydrogenase-like family, which contains the zinc-dependent alcohol dehydrogenase (ADH-Zn) and related proteins, is a diverse group of proteins related to the first identified member, class I mammalian ADH. MDRs display a broad range …
Q#15 - >KFG77704.1 polyketide synthase [Metarhizium anisopliae][polyketide synthase [Metarhizium anisopliae]]	superfamily	324546	1619	1683	1.12523e-05	44.978	cl09936	PP-binding superfamily	9	-	-	Phosphopantetheine attachment site; A 4'-phosphopantetheine prosthetic group is attached through a serine. This prosthetic group acts as a a 'swinging arm' for the attachment of activated fatty acid and amino-acid groups. This domain forms a four helix bundle. This family includes members not included in Prosite. The inclusion of these members is supported by sequence analysis and functional evid…
Q#104 - >KFG79049.1 putative polyketide synthase [Metarhizium anisopliae][putative polyketide synthase [Metarhizium anisopliae]]	superfamily	324546	1648	1714	0.000400963	40.3556	cl09936	PP-binding superfamily	9	-	-	Phosphopantetheine attachment site; A 4'-phosphopantetheine prosthetic group is attached through a serine. This prosthetic group acts as a a 'swinging arm' for the attachment of activated fatty acid and amino-acid groups. This domain forms a four helix bundle. This family includes members not included in Prosite. The inclusion of these members is supported by sequence analysis and functional evid…
Q#152 - >KFG79736.1 polyketide synthetase PksP [Metarhizium anisopliae][polyketide synthetase PksP [Metarhizium anisopliae]]	superfamily	324546	1662	1728	5.60465e-05	43.052	cl09936	PP-binding superfamily	9	-	-	Phosphopantetheine attachment site; A 4'-phosphopantetheine prosthetic group is attached through a serine. This prosthetic group acts as a a 'swinging arm' for the attachment of activated fatty acid and amino-acid groups. This domain forms a four helix bundle. This family includes members not included in Prosite. The inclusion of these members is supported by sequence analysis and functional evid…
Q#333 - >KFG82720.1 putative polyketide synthase [Metarhizium anisopliae][putative polyketide synthase [Metarhizium anisopliae]]	superfamily	324546	1727	1786	0.000267452	41.126	cl09936	PP-binding superfamily	9	-	-	Phosphopantetheine attachment site; A 4'-phosphopantetheine prosthetic group is attached through a serine. This prosthetic group acts as a a 'swinging arm' for the attachment of activated fatty acid and amino-acid groups. This domain forms a four helix bundle. This family includes members not included in Prosite. The inclusion of these members is supported by sequence analysis and functional evid…
Q#387 - >KFG83671.1 polyketide synthetase PksP [Metarhizium anisopliae][polyketide synthetase PksP [Metarhizium anisopliae]]	superfamily	324546	1657	1726	0.000244907	41.5112	cl09936	PP-binding superfamily	9	-	-	Phosphopantetheine attachment site; A 4'-phosphopantetheine prosthetic group is attached through a serine. This prosthetic group acts as a a 'swinging arm' for the attachment of activated fatty acid and amino-acid groups. This domain forms a four helix bundle. This family includes members not included in Prosite. The inclusion of these members is supported by sequence analysis and functional evid…
Q#511 - >KFG85670.1 putative polyketide synthase [Metarhizium anisopliae][putative polyketide synthase [Metarhizium anisopliae]]	superfamily	324546	1771	1818	0.000866752	40.004	cl09936	PP-binding superfamily	9	C	-	Phosphopantetheine attachment site; A 4'-phosphopantetheine prosthetic group is attached through a serine. This prosthetic group acts as a a 'swinging arm' for the attachment of activated fatty acid and amino-acid groups. This domain forms a four helix bundle. This family includes members not included in Prosite. The inclusion of these members is supported by sequence analysis and functional evid…
Q#526 - >KFG85862.1 polyketide synthase [Metarhizium anisopliae][polyketide synthase [Metarhizium anisopliae]]	superfamily	324546	1680	1740	0.000617564	40.3556	cl09936	PP-binding superfamily	9	-	-	Phosphopantetheine attachment site; A 4'-phosphopantetheine prosthetic group is attached through a serine. This prosthetic group acts as a a 'swinging arm' for the attachment of activated fatty acid and amino-acid groups. This domain forms a four helix bundle. This family includes members not included in Prosite. The inclusion of these members is supported by sequence analysis and functional evid…
Q#536 - >KFG86083.1 hypothetical protein MANI_004781 [Metarhizium anisopliae][hypothetical protein MANI_004781 [Metarhizium anisopliae]]	superfamily	324546	2411	2472	0.00211361	38.8148	cl09936	PP-binding superfamily	9	-	-	Phosphopantetheine attachment site; A 4'-phosphopantetheine prosthetic group is attached through a serine. This prosthetic group acts as a a 'swinging arm' for the attachment of activated fatty acid and amino-acid groups. This domain forms a four helix bundle. This family includes members not included in Prosite. The inclusion of these members is supported by sequence analysis and functional evid…
Q#653 - >KFG87975.1 putative polyketide synthase [Metarhizium anisopliae][putative polyketide synthase [Metarhizium anisopliae]]	superfamily	324546	1683	1744	1.42391e-07	50.7896	cl09936	PP-binding superfamily	9	-	-	Phosphopantetheine attachment site; A 4'-phosphopantetheine prosthetic group is attached through a serine. This prosthetic group acts as a a 'swinging arm' for the attachment of activated fatty acid and amino-acid groups. This domain forms a four helix bundle. This family includes members not included in Prosite. The inclusion of these members is supported by sequence analysis and functional evid…
Q#137 - >KFG79574.1 autophagy- protein 26 [Metarhizium anisopliae][autophagy- protein 26 [Metarhizium anisopliae]]	superfamily	353042	968	1385	1.13828e-76	260.176	cl10013	Glycosyltransferase_GTB-type superfamily	8	-	-	glycosyltransferase family 1 and related proteins with GTB topology; Glycosyltransferases catalyze the transfer of sugar moieties from activated donor molecules to specific acceptor molecules, forming glycosidic bonds. The acceptor molecule can be a lipid, a protein, a heterocyclic compound, or another carbohydrate residue. The structures of the formed glycoconjugates are extremely diverse, refle…
Q#141 - >KFG79629.1 glycosyl transferase, group 1 family protein [Metarhizium anisopliae][glycosyl transferase, group 1 family protein [Metarhizium anisopliae]]	superfamily	353042	2212	2680	3.99008e-26	114.74	cl10013	Glycosyltransferase_GTB-type superfamily	8	-	-	glycosyltransferase family 1 and related proteins with GTB topology; Glycosyltransferases catalyze the transfer of sugar moieties from activated donor molecules to specific acceptor molecules, forming glycosidic bonds. The acceptor molecule can be a lipid, a protein, a heterocyclic compound, or another carbohydrate residue. The structures of the formed glycoconjugates are extremely diverse, refle…
Q#148 - >KFG79684.1 mannosyltransferase [Metarhizium anisopliae][mannosyltransferase [Metarhizium anisopliae]]	superfamily	353042	19	270	6.52397e-120	348.425	cl10013	Glycosyltransferase_GTB-type superfamily	8	C	-	glycosyltransferase family 1 and related proteins with GTB topology; Glycosyltransferases catalyze the transfer of sugar moieties from activated donor molecules to specific acceptor molecules, forming glycosidic bonds. The acceptor molecule can be a lipid, a protein, a heterocyclic compound, or another carbohydrate residue. The structures of the formed glycoconjugates are extremely diverse, refle…
Q#158 - >KFG79904.1 UDP-glucose,sterol transferase [Metarhizium anisopliae][UDP-glucose,sterol transferase [Metarhizium anisopliae]]	superfamily	353042	212	652	5.09696e-70	239.375	cl10013	Glycosyltransferase_GTB-type superfamily	8	-	-	glycosyltransferase family 1 and related proteins with GTB topology; Glycosyltransferases catalyze the transfer of sugar moieties from activated donor molecules to specific acceptor molecules, forming glycosidic bonds. The acceptor molecule can be a lipid, a protein, a heterocyclic compound, or another carbohydrate residue. The structures of the formed glycoconjugates are extremely diverse, refle…
Q#222 - >KFG80773.1 CHIP6 protein [Metarhizium anisopliae][CHIP6 protein [Metarhizium anisopliae]]	superfamily	353042	200	562	2.09136e-61	214.723	cl10013	Glycosyltransferase_GTB-type superfamily	8	-	-	glycosyltransferase family 1 and related proteins with GTB topology; Glycosyltransferases catalyze the transfer of sugar moieties from activated donor molecules to specific acceptor molecules, forming glycosidic bonds. The acceptor molecule can be a lipid, a protein, a heterocyclic compound, or another carbohydrate residue. The structures of the formed glycoconjugates are extremely diverse, refle…
Q#328 - >KFG82651.1 putative glucosyl/glucuronosyl transferase [Metarhizium anisopliae][putative glucosyl/glucuronosyl transferase [Metarhizium anisopliae]]	superfamily	353042	140	592	3.55375e-83	278.281	cl10013	Glycosyltransferase_GTB-type superfamily	8	-	-	glycosyltransferase family 1 and related proteins with GTB topology; Glycosyltransferases catalyze the transfer of sugar moieties from activated donor molecules to specific acceptor molecules, forming glycosidic bonds. The acceptor molecule can be a lipid, a protein, a heterocyclic compound, or another carbohydrate residue. The structures of the formed glycoconjugates are extremely diverse, refle…
Q#376 - >KFG83365.1 UDP-N-acetylglucosaminyltransferase [Metarhizium anisopliae][UDP-N-acetylglucosaminyltransferase [Metarhizium anisopliae]]	superfamily	353042	1130	1545	2.71552e-101	333.156	cl10013	Glycosyltransferase_GTB-type superfamily	8	-	-	glycosyltransferase family 1 and related proteins with GTB topology; Glycosyltransferases catalyze the transfer of sugar moieties from activated donor molecules to specific acceptor molecules, forming glycosidic bonds. The acceptor molecule can be a lipid, a protein, a heterocyclic compound, or another carbohydrate residue. The structures of the formed glycoconjugates are extremely diverse, refle…
Q#450 - >KFG84753.1 glycosyl transferase [Metarhizium anisopliae][glycosyl transferase [Metarhizium anisopliae]]	superfamily	353042	2168	2644	1.52728e-35	143.244	cl10013	Glycosyltransferase_GTB-type superfamily	8	-	-	glycosyltransferase family 1 and related proteins with GTB topology; Glycosyltransferases catalyze the transfer of sugar moieties from activated donor molecules to specific acceptor molecules, forming glycosidic bonds. The acceptor molecule can be a lipid, a protein, a heterocyclic compound, or another carbohydrate residue. The structures of the formed glycoconjugates are extremely diverse, refle…
Q#177 - >KFG80160.1 hypothetical protein MANI_013255 [Metarhizium anisopliae][hypothetical protein MANI_013255 [Metarhizium anisopliae]]	superfamily	350951	204	266	6.31353e-14	67.2457	cl00207	HMA superfamily	8	-	-	Heavy-metal-associated domain (HMA) is a conserved domain of approximately 30 amino acid residues found in a number of proteins that transport or detoxify heavy metals, for example, the CPx-type heavy metal ATPases and copper chaperones. HMA domain contains two cysteine residues that are important in binding and transfer of metal ions, such as copper, cadmium, cobalt and zinc. In the case of copp…
Q#330 - >KFG82661.1 putative Cu-ATPase [Metarhizium anisopliae][putative Cu-ATPase [Metarhizium anisopliae]]	superfamily	350951	31	94	6.53009e-15	69.9421	cl00207	HMA superfamily	8	-	-	Heavy-metal-associated domain (HMA) is a conserved domain of approximately 30 amino acid residues found in a number of proteins that transport or detoxify heavy metals, for example, the CPx-type heavy metal ATPases and copper chaperones. HMA domain contains two cysteine residues that are important in binding and transfer of metal ions, such as copper, cadmium, cobalt and zinc. In the case of copp…
Q#330 - >KFG82661.1 putative Cu-ATPase [Metarhizium anisopliae][putative Cu-ATPase [Metarhizium anisopliae]]	superfamily	350951	124	187	3.60203e-14	68.0161	cl00207	HMA superfamily	8	-	-	Heavy-metal-associated domain (HMA) is a conserved domain of approximately 30 amino acid residues found in a number of proteins that transport or detoxify heavy metals, for example, the CPx-type heavy metal ATPases and copper chaperones. HMA domain contains two cysteine residues that are important in binding and transfer of metal ions, such as copper, cadmium, cobalt and zinc. In the case of copp…
Q#330 - >KFG82661.1 putative Cu-ATPase [Metarhizium anisopliae][putative Cu-ATPase [Metarhizium anisopliae]]	superfamily	350951	214	277	2.06713e-13	65.7049	cl00207	HMA superfamily	8	-	-	Heavy-metal-associated domain (HMA) is a conserved domain of approximately 30 amino acid residues found in a number of proteins that transport or detoxify heavy metals, for example, the CPx-type heavy metal ATPases and copper chaperones. HMA domain contains two cysteine residues that are important in binding and transfer of metal ions, such as copper, cadmium, cobalt and zinc. In the case of copp…
Q#330 - >KFG82661.1 putative Cu-ATPase [Metarhizium anisopliae][putative Cu-ATPase [Metarhizium anisopliae]]	superfamily	350951	305	358	0.00108209	38.3557	cl00207	HMA superfamily	8	-	-	Heavy-metal-associated domain (HMA) is a conserved domain of approximately 30 amino acid residues found in a number of proteins that transport or detoxify heavy metals, for example, the CPx-type heavy metal ATPases and copper chaperones. HMA domain contains two cysteine residues that are important in binding and transfer of metal ions, such as copper, cadmium, cobalt and zinc. In the case of copp…
Q#456 - >KFG84808.1 hypothetical protein MANI_010063 [Metarhizium anisopliae][hypothetical protein MANI_010063 [Metarhizium anisopliae]]	superfamily	350951	268	329	2.6234e-15	71.0977	cl00207	HMA superfamily	8	-	-	Heavy-metal-associated domain (HMA) is a conserved domain of approximately 30 amino acid residues found in a number of proteins that transport or detoxify heavy metals, for example, the CPx-type heavy metal ATPases and copper chaperones. HMA domain contains two cysteine residues that are important in binding and transfer of metal ions, such as copper, cadmium, cobalt and zinc. In the case of copp…
Q#456 - >KFG84808.1 hypothetical protein MANI_010063 [Metarhizium anisopliae][hypothetical protein MANI_010063 [Metarhizium anisopliae]]	superfamily	350951	182	243	8.2318e-13	64.1641	cl00207	HMA superfamily	8	-	-	Heavy-metal-associated domain (HMA) is a conserved domain of approximately 30 amino acid residues found in a number of proteins that transport or detoxify heavy metals, for example, the CPx-type heavy metal ATPases and copper chaperones. HMA domain contains two cysteine residues that are important in binding and transfer of metal ions, such as copper, cadmium, cobalt and zinc. In the case of copp…
Q#456 - >KFG84808.1 hypothetical protein MANI_010063 [Metarhizium anisopliae][hypothetical protein MANI_010063 [Metarhizium anisopliae]]	superfamily	350951	15	77	0.000198417	40.2817	cl00207	HMA superfamily	8	-	-	Heavy-metal-associated domain (HMA) is a conserved domain of approximately 30 amino acid residues found in a number of proteins that transport or detoxify heavy metals, for example, the CPx-type heavy metal ATPases and copper chaperones. HMA domain contains two cysteine residues that are important in binding and transfer of metal ions, such as copper, cadmium, cobalt and zinc. In the case of copp…
Q#2 - >KFG77485.1 hypothetical protein MANI_112061 [Metarhizium anisopliae][hypothetical protein MANI_112061 [Metarhizium anisopliae]]	superfamily	365790	12	283	6.26437e-19	86.782	cl38914	NP-I superfamily	8	-	-	nucleoside phosphorylase-I family; The nucleoside phosphorylase-I family members accept a range of purine nucleosides as well as the pyrimidine nucleoside uridine. The NP-1 family includes phosphorolytic nucleosidases such as purine nucleoside phosphorylase (PNP, EC. 2.4.2.1), uridine phosphorylase (UP, EC 2.4.2.3), and 5'-deoxy-5'-methylthioadenosine phosphorylase (MTAP, EC 2.4.2.28), and hydrol…
Q#105 - >KFG79073.1 ankyrin repeat protein [Metarhizium anisopliae][ankyrin repeat protein [Metarhizium anisopliae]]	superfamily	365790	230	289	1.12322e-08	57.1216	cl38914	NP-I superfamily	8	N	-	nucleoside phosphorylase-I family; The nucleoside phosphorylase-I family members accept a range of purine nucleosides as well as the pyrimidine nucleoside uridine. The NP-1 family includes phosphorolytic nucleosidases such as purine nucleoside phosphorylase (PNP, EC. 2.4.2.1), uridine phosphorylase (UP, EC 2.4.2.3), and 5'-deoxy-5'-methylthioadenosine phosphorylase (MTAP, EC 2.4.2.28), and hydrol…
Q#190 - >KFG80294.1 putative vps9-ankyrin repeat-containing protein [Metarhizium anisopliae][putative vps9-ankyrin repeat-containing protein [Metarhizium anisopliae]]	superfamily	365790	68	348	8.7768e-08	54.0401	cl38914	NP-I superfamily	8	-	-	nucleoside phosphorylase-I family; The nucleoside phosphorylase-I family members accept a range of purine nucleosides as well as the pyrimidine nucleoside uridine. The NP-1 family includes phosphorolytic nucleosidases such as purine nucleoside phosphorylase (PNP, EC. 2.4.2.1), uridine phosphorylase (UP, EC 2.4.2.3), and 5'-deoxy-5'-methylthioadenosine phosphorylase (MTAP, EC 2.4.2.28), and hydrol…
Q#199 - >KFG80441.1 putative kinesin [Metarhizium anisopliae][putative kinesin [Metarhizium anisopliae]]	superfamily	365790	14	284	0.000191217	43.2545	cl38914	NP-I superfamily	8	-	-	nucleoside phosphorylase-I family; The nucleoside phosphorylase-I family members accept a range of purine nucleosides as well as the pyrimidine nucleoside uridine. The NP-1 family includes phosphorolytic nucleosidases such as purine nucleoside phosphorylase (PNP, EC. 2.4.2.1), uridine phosphorylase (UP, EC 2.4.2.3), and 5'-deoxy-5'-methylthioadenosine phosphorylase (MTAP, EC 2.4.2.28), and hydrol…
Q#248 - >KFG81139.1 Pfs, NACHT and Ankyrin domain protein [Metarhizium anisopliae][Pfs, NACHT and Ankyrin domain protein [Metarhizium anisopliae]]	superfamily	365790	16	283	5.42875e-18	84.0856	cl38914	NP-I superfamily	8	-	-	nucleoside phosphorylase-I family; The nucleoside phosphorylase-I family members accept a range of purine nucleosides as well as the pyrimidine nucleoside uridine. The NP-1 family includes phosphorolytic nucleosidases such as purine nucleoside phosphorylase (PNP, EC. 2.4.2.1), uridine phosphorylase (UP, EC 2.4.2.3), and 5'-deoxy-5'-methylthioadenosine phosphorylase (MTAP, EC 2.4.2.28), and hydrol…
Q#486 - >KFG85253.1 hypothetical protein MANI_114843 [Metarhizium anisopliae][hypothetical protein MANI_114843 [Metarhizium anisopliae]]	superfamily	365790	18	289	1.04728e-17	83.7004	cl38914	NP-I superfamily	8	-	-	nucleoside phosphorylase-I family; The nucleoside phosphorylase-I family members accept a range of purine nucleosides as well as the pyrimidine nucleoside uridine. The NP-1 family includes phosphorolytic nucleosidases such as purine nucleoside phosphorylase (PNP, EC. 2.4.2.1), uridine phosphorylase (UP, EC 2.4.2.3), and 5'-deoxy-5'-methylthioadenosine phosphorylase (MTAP, EC 2.4.2.28), and hydrol…
Q#515 - >KFG85735.1 hypothetical protein MANI_029490 [Metarhizium anisopliae][hypothetical protein MANI_029490 [Metarhizium anisopliae]]	superfamily	365790	230	300	3.70848e-10	61.3588	cl38914	NP-I superfamily	8	N	-	nucleoside phosphorylase-I family; The nucleoside phosphorylase-I family members accept a range of purine nucleosides as well as the pyrimidine nucleoside uridine. The NP-1 family includes phosphorolytic nucleosidases such as purine nucleoside phosphorylase (PNP, EC. 2.4.2.1), uridine phosphorylase (UP, EC 2.4.2.3), and 5'-deoxy-5'-methylthioadenosine phosphorylase (MTAP, EC 2.4.2.28), and hydrol…
Q#658 - >KFG88041.1 NACHT and Ankyrin domain protein [Metarhizium anisopliae][NACHT and Ankyrin domain protein [Metarhizium anisopliae]]	superfamily	365790	18	298	4.13112e-21	92.9452	cl38914	NP-I superfamily	8	-	-	nucleoside phosphorylase-I family; The nucleoside phosphorylase-I family members accept a range of purine nucleosides as well as the pyrimidine nucleoside uridine. The NP-1 family includes phosphorolytic nucleosidases such as purine nucleoside phosphorylase (PNP, EC. 2.4.2.1), uridine phosphorylase (UP, EC 2.4.2.3), and 5'-deoxy-5'-methylthioadenosine phosphorylase (MTAP, EC 2.4.2.28), and hydrol…
Q#171 - >KFG80107.1 ABC transporter ABCl1 [Metarhizium anisopliae][ABC transporter ABCl1 [Metarhizium anisopliae]]	superfamily	336397	750	832	2.34948e-41	146.833	cl05760	PDR_CDR superfamily	8	-	-	CDR ABC transporter; Corresponds to a region of the PDR/CDR subgroup of ABC transporters comprising extracellular loop 3, transmembrane segment 6 and linker region.
Q#171 - >KFG80107.1 ABC transporter ABCl1 [Metarhizium anisopliae][ABC transporter ABCl1 [Metarhizium anisopliae]]	superfamily	336397	1483	1507	0.000615589	40.1331	cl05760	PDR_CDR superfamily	8	NC	-	CDR ABC transporter; Corresponds to a region of the PDR/CDR subgroup of ABC transporters comprising extracellular loop 3, transmembrane segment 6 and linker region.
Q#181 - >KFG80196.1 BMR1-like protein [Metarhizium anisopliae][BMR1-like protein [Metarhizium anisopliae]]	superfamily	336397	722	810	5.38995e-31	117.173	cl05760	PDR_CDR superfamily	8	-	-	CDR ABC transporter; Corresponds to a region of the PDR/CDR subgroup of ABC transporters comprising extracellular loop 3, transmembrane segment 6 and linker region.
Q#236 - >KFG80936.1 putative ABC multidrug transporter [Metarhizium anisopliae][putative ABC multidrug transporter [Metarhizium anisopliae]]	superfamily	336397	693	776	2.28314e-34	126.803	cl05760	PDR_CDR superfamily	8	-	-	CDR ABC transporter; Corresponds to a region of the PDR/CDR subgroup of ABC transporters comprising extracellular loop 3, transmembrane segment 6 and linker region.
Q#236 - >KFG80936.1 putative ABC multidrug transporter [Metarhizium anisopliae][putative ABC multidrug transporter [Metarhizium anisopliae]]	superfamily	336397	1394	1430	0.00933007	36.6663	cl05760	PDR_CDR superfamily	8	NC	-	CDR ABC transporter; Corresponds to a region of the PDR/CDR subgroup of ABC transporters comprising extracellular loop 3, transmembrane segment 6 and linker region.
Q#449 - >KFG84727.1 ABC transporter [Metarhizium anisopliae][ABC transporter [Metarhizium anisopliae]]	superfamily	336397	642	731	3.59299e-37	134.507	cl05760	PDR_CDR superfamily	8	-	-	CDR ABC transporter; Corresponds to a region of the PDR/CDR subgroup of ABC transporters comprising extracellular loop 3, transmembrane segment 6 and linker region.
Q#459 - >KFG84854.1 ABC drug exporter AtrF [Metarhizium anisopliae][ABC drug exporter AtrF [Metarhizium anisopliae]]	superfamily	336397	753	840	2.64473e-36	132.196	cl05760	PDR_CDR superfamily	8	-	-	CDR ABC transporter; Corresponds to a region of the PDR/CDR subgroup of ABC transporters comprising extracellular loop 3, transmembrane segment 6 and linker region.
Q#459 - >KFG84854.1 ABC drug exporter AtrF [Metarhizium anisopliae][ABC drug exporter AtrF [Metarhizium anisopliae]]	superfamily	336397	1453	1483	0.00804842	37.0515	cl05760	PDR_CDR superfamily	8	NC	-	CDR ABC transporter; Corresponds to a region of the PDR/CDR subgroup of ABC transporters comprising extracellular loop 3, transmembrane segment 6 and linker region.
Q#123 - >KFG79369.1 putative dock180 protein [Metarhizium anisopliae][putative dock180 protein [Metarhizium anisopliae]]	superfamily	353812	612	807	2.93424e-47	167.825	cl14603	C2 superfamily	7	-	-	C2 domain; The C2 domain was first identified in PKC. C2 domains fold into an 8-standed beta-sandwich that can adopt 2 structural arrangements: Type I and Type II, distinguished by a circular permutation involving their N- and C-terminal beta strands. Many C2 domains are Ca2+-dependent membrane-targeting modules that bind a wide variety of substances including bind phospholipids, inositol polypho…
Q#166 - >KFG79980.1 putative phosphoinositide 3-kinase [Metarhizium anisopliae][putative phosphoinositide 3-kinase [Metarhizium anisopliae]]	superfamily	353812	168	348	1.60253e-67	223.28	cl14603	C2 superfamily	7	-	-	C2 domain; The C2 domain was first identified in PKC. C2 domains fold into an 8-standed beta-sandwich that can adopt 2 structural arrangements: Type I and Type II, distinguished by a circular permutation involving their N- and C-terminal beta strands. Many C2 domains are Ca2+-dependent membrane-targeting modules that bind a wide variety of substances including bind phospholipids, inositol polypho…
Q#274 - >KFG81645.1 Protein kinase C-like protein [Metarhizium anisopliae][Protein kinase C-like protein [Metarhizium anisopliae]]	superfamily	353812	252	360	7.67827e-49	168.32	cl14603	C2 superfamily	7	-	-	C2 domain; The C2 domain was first identified in PKC. C2 domains fold into an 8-standed beta-sandwich that can adopt 2 structural arrangements: Type I and Type II, distinguished by a circular permutation involving their N- and C-terminal beta strands. Many C2 domains are Ca2+-dependent membrane-targeting modules that bind a wide variety of substances including bind phospholipids, inositol polypho…
Q#282 - >KFG81834.1 transmembrane protein [Metarhizium anisopliae][transmembrane protein [Metarhizium anisopliae]]	superfamily	353812	1068	1183	3.393e-50	172.753	cl14603	C2 superfamily	7	-	-	C2 domain; The C2 domain was first identified in PKC. C2 domains fold into an 8-standed beta-sandwich that can adopt 2 structural arrangements: Type I and Type II, distinguished by a circular permutation involving their N- and C-terminal beta strands. Many C2 domains are Ca2+-dependent membrane-targeting modules that bind a wide variety of substances including bind phospholipids, inositol polypho…
Q#282 - >KFG81834.1 transmembrane protein [Metarhizium anisopliae][transmembrane protein [Metarhizium anisopliae]]	superfamily	353812	728	832	3.28365e-49	170.077	cl14603	C2 superfamily	7	-	-	C2 domain; The C2 domain was first identified in PKC. C2 domains fold into an 8-standed beta-sandwich that can adopt 2 structural arrangements: Type I and Type II, distinguished by a circular permutation involving their N- and C-terminal beta strands. Many C2 domains are Ca2+-dependent membrane-targeting modules that bind a wide variety of substances including bind phospholipids, inositol polypho…
Q#282 - >KFG81834.1 transmembrane protein [Metarhizium anisopliae][transmembrane protein [Metarhizium anisopliae]]	superfamily	353812	446	569	9.64916e-46	160.413	cl14603	C2 superfamily	7	-	-	C2 domain; The C2 domain was first identified in PKC. C2 domains fold into an 8-standed beta-sandwich that can adopt 2 structural arrangements: Type I and Type II, distinguished by a circular permutation involving their N- and C-terminal beta strands. Many C2 domains are Ca2+-dependent membrane-targeting modules that bind a wide variety of substances including bind phospholipids, inositol polypho…
Q#282 - >KFG81834.1 transmembrane protein [Metarhizium anisopliae][transmembrane protein [Metarhizium anisopliae]]	superfamily	353812	600	712	1.9191e-40	144.667	cl14603	C2 superfamily	7	-	-	C2 domain; The C2 domain was first identified in PKC. C2 domains fold into an 8-standed beta-sandwich that can adopt 2 structural arrangements: Type I and Type II, distinguished by a circular permutation involving their N- and C-terminal beta strands. Many C2 domains are Ca2+-dependent membrane-targeting modules that bind a wide variety of substances including bind phospholipids, inositol polypho…
Q#489 - >KFG85322.1 transcription initiation protein spt5 [Metarhizium anisopliae][transcription initiation protein spt5 [Metarhizium anisopliae]]	superfamily	351050	734	784	2.88539e-24	96.0145	cl00354	KOW superfamily	7	-	-	KOW: an acronym for the authors' surnames (Kyrpides, Ouzounis and Woese); KOW domain is known as an RNA-binding motif that is shared so far among some families of ribosomal proteins, the essential bacterial transcriptional elongation factor NusG, the eukaryotic chromatin elongation factor Spt5, the higher eukaryotic KIN17 proteins and Mtr4. The KOW motif contains an invariants glycine residue and…
Q#489 - >KFG85322.1 transcription initiation protein spt5 [Metarhizium anisopliae][transcription initiation protein spt5 [Metarhizium anisopliae]]	superfamily	351050	518	569	3.66334e-20	84.4992	cl00354	KOW superfamily	7	-	-	KOW: an acronym for the authors' surnames (Kyrpides, Ouzounis and Woese); KOW domain is known as an RNA-binding motif that is shared so far among some families of ribosomal proteins, the essential bacterial transcriptional elongation factor NusG, the eukaryotic chromatin elongation factor Spt5, the higher eukaryotic KIN17 proteins and Mtr4. The KOW motif contains an invariants glycine residue and…
Q#489 - >KFG85322.1 transcription initiation protein spt5 [Metarhizium anisopliae][transcription initiation protein spt5 [Metarhizium anisopliae]]	superfamily	351050	466	517	3.00888e-17	76.0014	cl00354	KOW superfamily	7	-	-	KOW: an acronym for the authors' surnames (Kyrpides, Ouzounis and Woese); KOW domain is known as an RNA-binding motif that is shared so far among some families of ribosomal proteins, the essential bacterial transcriptional elongation factor NusG, the eukaryotic chromatin elongation factor Spt5, the higher eukaryotic KIN17 proteins and Mtr4. The KOW motif contains an invariants glycine residue and…
Q#489 - >KFG85322.1 transcription initiation protein spt5 [Metarhizium anisopliae][transcription initiation protein spt5 [Metarhizium anisopliae]]	superfamily	351050	310	348	1.86537e-13	64.7974	cl00354	KOW superfamily	7	-	-	KOW: an acronym for the authors' surnames (Kyrpides, Ouzounis and Woese); KOW domain is known as an RNA-binding motif that is shared so far among some families of ribosomal proteins, the essential bacterial transcriptional elongation factor NusG, the eukaryotic chromatin elongation factor Spt5, the higher eukaryotic KIN17 proteins and Mtr4. The KOW motif contains an invariants glycine residue and…
Q#489 - >KFG85322.1 transcription initiation protein spt5 [Metarhizium anisopliae][transcription initiation protein spt5 [Metarhizium anisopliae]]	superfamily	351050	645	685	1.23142e-12	62.9225	cl00354	KOW superfamily	7	-	-	KOW: an acronym for the authors' surnames (Kyrpides, Ouzounis and Woese); KOW domain is known as an RNA-binding motif that is shared so far among some families of ribosomal proteins, the essential bacterial transcriptional elongation factor NusG, the eukaryotic chromatin elongation factor Spt5, the higher eukaryotic KIN17 proteins and Mtr4. The KOW motif contains an invariants glycine residue and…
Q#489 - >KFG85322.1 transcription initiation protein spt5 [Metarhizium anisopliae][transcription initiation protein spt5 [Metarhizium anisopliae]]	superfamily	128978	518	546	0.00038872	38.4633	cl23062	KOW superfamily	7	-	-	KOW (Kyprides, Ouzounis, Woese) motif; Motif in ribosomal proteins, NusG, Spt5p, KIN17 and T54.
Q#516 - >KFG85737.1 DEAD/DEAH box RNA helicase [Metarhizium anisopliae][DEAD/DEAH box RNA helicase [Metarhizium anisopliae]]	superfamily	351050	801	1064	7.0891e-38	140.367	cl00354	KOW superfamily	7	-	-	KOW: an acronym for the authors' surnames (Kyrpides, Ouzounis and Woese); KOW domain is known as an RNA-binding motif that is shared so far among some families of ribosomal proteins, the essential bacterial transcriptional elongation factor NusG, the eukaryotic chromatin elongation factor Spt5, the higher eukaryotic KIN17 proteins and Mtr4. The KOW motif contains an invariants glycine residue and…
Q#2 - >KFG77485.1 hypothetical protein MANI_112061 [Metarhizium anisopliae][hypothetical protein MANI_112061 [Metarhizium anisopliae]]	superfamily	351011	10	283	1.64309e-07	53.5009	cl00303	PNP_UDP_1 superfamily	7	-	-	Phosphorylase superfamily; Members of this family include: purine nucleoside phosphorylase (PNP) Uridine phosphorylase (UdRPase) 5'-methylthioadenosine phosphorylase (MTA phosphorylase)
Q#105 - >KFG79073.1 ankyrin repeat protein [Metarhizium anisopliae][ankyrin repeat protein [Metarhizium anisopliae]]	superfamily	351011	223	293	1.03498e-05	48.4933	cl00303	PNP_UDP_1 superfamily	7	N	-	Phosphorylase superfamily; Members of this family include: purine nucleoside phosphorylase (PNP) Uridine phosphorylase (UdRPase) 5'-methylthioadenosine phosphorylase (MTA phosphorylase)
Q#190 - >KFG80294.1 putative vps9-ankyrin repeat-containing protein [Metarhizium anisopliae][putative vps9-ankyrin repeat-containing protein [Metarhizium anisopliae]]	superfamily	351011	61	350	1.27406e-05	47.7229	cl00303	PNP_UDP_1 superfamily	7	-	-	Phosphorylase superfamily; Members of this family include: purine nucleoside phosphorylase (PNP) Uridine phosphorylase (UdRPase) 5'-methylthioadenosine phosphorylase (MTA phosphorylase)
Q#248 - >KFG81139.1 Pfs, NACHT and Ankyrin domain protein [Metarhizium anisopliae][Pfs, NACHT and Ankyrin domain protein [Metarhizium anisopliae]]	superfamily	351011	14	283	3.75931e-14	73.146	cl00303	PNP_UDP_1 superfamily	7	-	-	Phosphorylase superfamily; Members of this family include: purine nucleoside phosphorylase (PNP) Uridine phosphorylase (UdRPase) 5'-methylthioadenosine phosphorylase (MTA phosphorylase)
Q#486 - >KFG85253.1 hypothetical protein MANI_114843 [Metarhizium anisopliae][hypothetical protein MANI_114843 [Metarhizium anisopliae]]	superfamily	351011	16	283	1.46289e-12	68.9088	cl00303	PNP_UDP_1 superfamily	7	-	-	Phosphorylase superfamily; Members of this family include: purine nucleoside phosphorylase (PNP) Uridine phosphorylase (UdRPase) 5'-methylthioadenosine phosphorylase (MTA phosphorylase)
Q#515 - >KFG85735.1 hypothetical protein MANI_029490 [Metarhizium anisopliae][hypothetical protein MANI_029490 [Metarhizium anisopliae]]	superfamily	351011	87	300	1.02575e-06	51.1897	cl00303	PNP_UDP_1 superfamily	7	N	-	Phosphorylase superfamily; Members of this family include: purine nucleoside phosphorylase (PNP) Uridine phosphorylase (UdRPase) 5'-methylthioadenosine phosphorylase (MTA phosphorylase)
Q#658 - >KFG88041.1 NACHT and Ankyrin domain protein [Metarhizium anisopliae][NACHT and Ankyrin domain protein [Metarhizium anisopliae]]	superfamily	351011	30	298	7.80598e-14	71.9904	cl00303	PNP_UDP_1 superfamily	7	-	-	Phosphorylase superfamily; Members of this family include: purine nucleoside phosphorylase (PNP) Uridine phosphorylase (UdRPase) 5'-methylthioadenosine phosphorylase (MTA phosphorylase)
Q#178 - >KFG80161.1 sulfite reductase flavoprotein component [Metarhizium anisopliae][sulfite reductase flavoprotein component [Metarhizium anisopliae]]	superfamily	352595	689	1070	5.97982e-165	490.633	cl06868	FNR_like superfamily	6	-	-	Ferredoxin reductase (FNR), an FAD and NAD(P) binding protein, was intially identified as a chloroplast reductase activity, catalyzing the electron transfer from reduced iron-sulfur protein ferredoxin to NADP+ as the final step in the electron transport mechanism of photosystem I. FNR transfers electrons from reduced ferredoxin to FAD (forming FADH2 via a semiquinone intermediate) and then transf…
Q#206 - >KFG80539.1 Bifunctional P-450:NADPH-P450 reductase [Metarhizium anisopliae][Bifunctional P-450:NADPH-P450 reductase [Metarhizium anisopliae]]	superfamily	352595	700	1086	2.45064e-179	528.368	cl06868	FNR_like superfamily	6	-	-	Ferredoxin reductase (FNR), an FAD and NAD(P) binding protein, was intially identified as a chloroplast reductase activity, catalyzing the electron transfer from reduced iron-sulfur protein ferredoxin to NADP+ as the final step in the electron transport mechanism of photosystem I. FNR transfers electrons from reduced ferredoxin to FAD (forming FADH2 via a semiquinone intermediate) and then transf…
Q#440 - >KFG84559.1 putative NRPS-like enzyme [Metarhizium anisopliae][putative NRPS-like enzyme [Metarhizium anisopliae]]	superfamily	352595	786	916	0.00561263	39.2102	cl06868	FNR_like superfamily	6	C	-	Ferredoxin reductase (FNR), an FAD and NAD(P) binding protein, was intially identified as a chloroplast reductase activity, catalyzing the electron transfer from reduced iron-sulfur protein ferredoxin to NADP+ as the final step in the electron transport mechanism of photosystem I. FNR transfers electrons from reduced ferredoxin to FAD (forming FADH2 via a semiquinone intermediate) and then transf…
Q#527 - >KFG85876.1 ferric-chelate reductase (Fre2) [Metarhizium anisopliae][ferric-chelate reductase (Fre2) [Metarhizium anisopliae]]	superfamily	352595	485	739	1.5846e-27	110.472	cl06868	FNR_like superfamily	6	-	-	Ferredoxin reductase (FNR), an FAD and NAD(P) binding protein, was intially identified as a chloroplast reductase activity, catalyzing the electron transfer from reduced iron-sulfur protein ferredoxin to NADP+ as the final step in the electron transport mechanism of photosystem I. FNR transfers electrons from reduced ferredoxin to FAD (forming FADH2 via a semiquinone intermediate) and then transf…
Q#611 - >KFG87192.1 hypothetical protein MANI_113140 [Metarhizium anisopliae][hypothetical protein MANI_113140 [Metarhizium anisopliae]]	superfamily	352595	1217	1495	1.64151e-30	120.102	cl06868	FNR_like superfamily	6	-	-	Ferredoxin reductase (FNR), an FAD and NAD(P) binding protein, was intially identified as a chloroplast reductase activity, catalyzing the electron transfer from reduced iron-sulfur protein ferredoxin to NADP+ as the final step in the electron transport mechanism of photosystem I. FNR transfers electrons from reduced ferredoxin to FAD (forming FADH2 via a semiquinone intermediate) and then transf…
Q#611 - >KFG87192.1 hypothetical protein MANI_113140 [Metarhizium anisopliae][hypothetical protein MANI_113140 [Metarhizium anisopliae]]	superfamily	352595	484	740	1.10397e-29	117.791	cl06868	FNR_like superfamily	6	-	-	Ferredoxin reductase (FNR), an FAD and NAD(P) binding protein, was intially identified as a chloroplast reductase activity, catalyzing the electron transfer from reduced iron-sulfur protein ferredoxin to NADP+ as the final step in the electron transport mechanism of photosystem I. FNR transfers electrons from reduced ferredoxin to FAD (forming FADH2 via a semiquinone intermediate) and then transf…
Q#147 - >KFG79681.1 hypothetical protein MANI_019077 [Metarhizium anisopliae][hypothetical protein MANI_019077 [Metarhizium anisopliae]]	superfamily	355989	1309	1511	3.9037e-06	50.817	cl29113	LRR_RI superfamily	6	N	-	Leucine-rich repeats (LRRs), ribonuclease inhibitor (RI)-like subfamily. LRRs are 20-29 residue sequence motifs present in many proteins that participate in protein-protein interactions and have different functions and cellular locations. LRRs correspond to structural units consisting of a beta strand (LxxLxLxxN/CxL conserved pattern) and an alpha helix. This alignment contains 12 strands corresp…
Q#147 - >KFG79681.1 hypothetical protein MANI_019077 [Metarhizium anisopliae][hypothetical protein MANI_019077 [Metarhizium anisopliae]]	superfamily	355989	1439	1658	2.95045e-05	48.1206	cl29113	LRR_RI superfamily	6	-	-	Leucine-rich repeats (LRRs), ribonuclease inhibitor (RI)-like subfamily. LRRs are 20-29 residue sequence motifs present in many proteins that participate in protein-protein interactions and have different functions and cellular locations. LRRs correspond to structural units consisting of a beta strand (LxxLxLxxN/CxL conserved pattern) and an alpha helix. This alignment contains 12 strands corresp…
Q#180 - >KFG80168.1 hypothetical protein MANI_013223 [Metarhizium anisopliae][hypothetical protein MANI_013223 [Metarhizium anisopliae]]	superfamily	355989	498	720	1.82573e-05	47.7354	cl29113	LRR_RI superfamily	6	-	-	Leucine-rich repeats (LRRs), ribonuclease inhibitor (RI)-like subfamily. LRRs are 20-29 residue sequence motifs present in many proteins that participate in protein-protein interactions and have different functions and cellular locations. LRRs correspond to structural units consisting of a beta strand (LxxLxLxxN/CxL conserved pattern) and an alpha helix. This alignment contains 12 strands corresp…
Q#193 - >KFG80310.1 putative cell wall biogenesis protein Mhp1 [Metarhizium anisopliae][putative cell wall biogenesis protein Mhp1 [Metarhizium anisopliae]]	superfamily	355989	615	800	6.29669e-08	55.8246	cl29113	LRR_RI superfamily	6	C	-	Leucine-rich repeats (LRRs), ribonuclease inhibitor (RI)-like subfamily. LRRs are 20-29 residue sequence motifs present in many proteins that participate in protein-protein interactions and have different functions and cellular locations. LRRs correspond to structural units consisting of a beta strand (LxxLxLxxN/CxL conserved pattern) and an alpha helix. This alignment contains 12 strands corresp…
Q#588 - >KFG86858.1 adenylate cyclase, ACY [Metarhizium anisopliae][adenylate cyclase, ACY [Metarhizium anisopliae]]	superfamily	355989	866	1085	3.77526e-07	54.2838	cl29113	LRR_RI superfamily	6	-	-	Leucine-rich repeats (LRRs), ribonuclease inhibitor (RI)-like subfamily. LRRs are 20-29 residue sequence motifs present in many proteins that participate in protein-protein interactions and have different functions and cellular locations. LRRs correspond to structural units consisting of a beta strand (LxxLxLxxN/CxL conserved pattern) and an alpha helix. This alignment contains 12 strands corresp…
Q#588 - >KFG86858.1 adenylate cyclase, ACY [Metarhizium anisopliae][adenylate cyclase, ACY [Metarhizium anisopliae]]	superfamily	355989	1230	1365	0.00138976	43.113	cl29113	LRR_RI superfamily	6	N	-	Leucine-rich repeats (LRRs), ribonuclease inhibitor (RI)-like subfamily. LRRs are 20-29 residue sequence motifs present in many proteins that participate in protein-protein interactions and have different functions and cellular locations. LRRs correspond to structural units consisting of a beta strand (LxxLxLxxN/CxL conserved pattern) and an alpha helix. This alignment contains 12 strands corresp…
Q#187 - >KFG80262.1 putative dimethylaniline monooxygenase [Metarhizium anisopliae][putative dimethylaniline monooxygenase [Metarhizium anisopliae]]	superfamily	354811	8	54	0.00196999	39.7629	cl21454	NADB_Rossmann superfamily	6	C	-	Rossmann-fold NAD(P)(+)-binding proteins; A large family of proteins that share a Rossmann-fold NAD(P)H/NAD(P)(+) binding (NADB) domain. The NADB domain is found in numerous dehydrogenases of metabolic pathways such as glycolysis, and many other redox enzymes. NAD binding involves numerous hydrogen-bonds and van der Waals contacts, in particular H-bonding of residues in a turn between the first s…
Q#204 - >KFG80521.1 putative fumarate reductase Osm1 [Metarhizium anisopliae][putative fumarate reductase Osm1 [Metarhizium anisopliae]]	superfamily	354811	84	145	0.00296503	40.0001	cl21454	NADB_Rossmann superfamily	6	C	-	Rossmann-fold NAD(P)(+)-binding proteins; A large family of proteins that share a Rossmann-fold NAD(P)H/NAD(P)(+) binding (NADB) domain. The NADB domain is found in numerous dehydrogenases of metabolic pathways such as glycolysis, and many other redox enzymes. NAD binding involves numerous hydrogen-bonds and van der Waals contacts, in particular H-bonding of residues in a turn between the first s…
Q#352 - >KFG82891.1 glutamate synthase [Metarhizium anisopliae][glutamate synthase [Metarhizium anisopliae]]	superfamily	354811	1750	1784	0.00387146	41.1557	cl21454	NADB_Rossmann superfamily	6	C	-	Rossmann-fold NAD(P)(+)-binding proteins; A large family of proteins that share a Rossmann-fold NAD(P)H/NAD(P)(+) binding (NADB) domain. The NADB domain is found in numerous dehydrogenases of metabolic pathways such as glycolysis, and many other redox enzymes. NAD binding involves numerous hydrogen-bonds and van der Waals contacts, in particular H-bonding of residues in a turn between the first s…
Q#402 - >KFG83983.1 aspartate carbamoyltransferase catalytic subunit [Metarhizium anisopliae][aspartate carbamoyltransferase catalytic subunit [Metarhizium anisopliae]]	superfamily	354811	1736	1886	1.44702e-33	127.312	cl21454	NADB_Rossmann superfamily	6	-	-	Rossmann-fold NAD(P)(+)-binding proteins; A large family of proteins that share a Rossmann-fold NAD(P)H/NAD(P)(+) binding (NADB) domain. The NADB domain is found in numerous dehydrogenases of metabolic pathways such as glycolysis, and many other redox enzymes. NAD binding involves numerous hydrogen-bonds and van der Waals contacts, in particular H-bonding of residues in a turn between the first s…
Q#474 - >KFG85071.1 short-chain dehydrogenase [Metarhizium anisopliae][short-chain dehydrogenase [Metarhizium anisopliae]]	superfamily	354811	101	395	3.69728e-15	75.2868	cl21454	NADB_Rossmann superfamily	6	-	-	Rossmann-fold NAD(P)(+)-binding proteins; A large family of proteins that share a Rossmann-fold NAD(P)H/NAD(P)(+) binding (NADB) domain. The NADB domain is found in numerous dehydrogenases of metabolic pathways such as glycolysis, and many other redox enzymes. NAD binding involves numerous hydrogen-bonds and van der Waals contacts, in particular H-bonding of residues in a turn between the first s…
Q#612 - >KFG87199.1 putative malate dehydrogenase [Metarhizium anisopliae][putative malate dehydrogenase [Metarhizium anisopliae]]	superfamily	354811	281	570	1.33588e-113	340.295	cl21454	NADB_Rossmann superfamily	6	-	-	Rossmann-fold NAD(P)(+)-binding proteins; A large family of proteins that share a Rossmann-fold NAD(P)H/NAD(P)(+) binding (NADB) domain. The NADB domain is found in numerous dehydrogenases of metabolic pathways such as glycolysis, and many other redox enzymes. NAD binding involves numerous hydrogen-bonds and van der Waals contacts, in particular H-bonding of residues in a turn between the first s…
Q#156 - >KFG79767.1 E3 ubiquitin-protein ligase MARCH6 [Metarhizium anisopliae][E3 ubiquitin-protein ligase MARCH6 [Metarhizium anisopliae]]	superfamily	354325	35	84	1.18682e-32	120.446	cl17238	RING_Ubox superfamily	6	-	-	The superfamily of RING finger (Really Interesting New Gene) domain and U-box domain; RING finger is a specialized type of Zn-finger of 40 to 60 residues that binds two atoms of zinc. It is defined by the "cross-brace" motif that chelates zinc atoms by eight amino acid residues, typically Cys or His, arranged in a characteristic spacing. Canonical RING motifs have been categorized as two major su…
Q#161 - >KFG79935.1 peroxisomal biogenesis factor 2 [Metarhizium anisopliae][peroxisomal biogenesis factor 2 [Metarhizium anisopliae]]	superfamily	354325	348	383	2.36886e-07	46.9959	cl17238	RING_Ubox superfamily	6	N	-	The superfamily of RING finger (Really Interesting New Gene) domain and U-box domain; RING finger is a specialized type of Zn-finger of 40 to 60 residues that binds two atoms of zinc. It is defined by the "cross-brace" motif that chelates zinc atoms by eight amino acid residues, typically Cys or His, arranged in a characteristic spacing. Canonical RING motifs have been categorized as two major su…
Q#488 - >KFG85264.1 putative SNF2 family helicase/ATPase [Metarhizium anisopliae][putative SNF2 family helicase/ATPase [Metarhizium anisopliae]]	superfamily	354325	1114	1153	5.14526e-11	58.4059	cl17238	RING_Ubox superfamily	6	-	-	The superfamily of RING finger (Really Interesting New Gene) domain and U-box domain; RING finger is a specialized type of Zn-finger of 40 to 60 residues that binds two atoms of zinc. It is defined by the "cross-brace" motif that chelates zinc atoms by eight amino acid residues, typically Cys or His, arranged in a characteristic spacing. Canonical RING motifs have been categorized as two major su…
Q#521 - >KFG85826.1 general negative regulator of transcription subunit 4 [Metarhizium anisopliae][general negative regulator of transcription subunit 4 [Metarhizium anisopliae]]	superfamily	354325	36	79	1.22565e-26	103.078	cl17238	RING_Ubox superfamily	6	-	-	The superfamily of RING finger (Really Interesting New Gene) domain and U-box domain; RING finger is a specialized type of Zn-finger of 40 to 60 residues that binds two atoms of zinc. It is defined by the "cross-brace" motif that chelates zinc atoms by eight amino acid residues, typically Cys or His, arranged in a characteristic spacing. Canonical RING motifs have been categorized as two major su…
Q#563 - >KFG86462.1 WD repeat protein [Metarhizium anisopliae][WD repeat protein [Metarhizium anisopliae]]	superfamily	354325	1333	1371	0.000172477	40.1279	cl17238	RING_Ubox superfamily	6	-	-	The superfamily of RING finger (Really Interesting New Gene) domain and U-box domain; RING finger is a specialized type of Zn-finger of 40 to 60 residues that binds two atoms of zinc. It is defined by the "cross-brace" motif that chelates zinc atoms by eight amino acid residues, typically Cys or His, arranged in a characteristic spacing. Canonical RING motifs have been categorized as two major su…
Q#591 - >KFG86917.1 E3 ubiquitin-protein ligase ubr11 [Metarhizium anisopliae][E3 ubiquitin-protein ligase ubr11 [Metarhizium anisopliae]]	superfamily	354325	1450	1511	1.3714e-20	87.0128	cl17238	RING_Ubox superfamily	6	-	-	The superfamily of RING finger (Really Interesting New Gene) domain and U-box domain; RING finger is a specialized type of Zn-finger of 40 to 60 residues that binds two atoms of zinc. It is defined by the "cross-brace" motif that chelates zinc atoms by eight amino acid residues, typically Cys or His, arranged in a characteristic spacing. Canonical RING motifs have been categorized as two major su…
Q#171 - >KFG80107.1 ABC transporter ABCl1 [Metarhizium anisopliae][ABC transporter ABCl1 [Metarhizium anisopliae]]	superfamily	339253	83	164	1.7149e-21	89.6894	cl20552	ABC_trans_N superfamily	5	-	-	ABC-transporter extracellular N-terminal; This domain is found at the N-terminus of ABC-transporter proteins from fungi, plants to higher eukaryotes. It would appear to be an extracellular domain.
[truncated: 960 more rows]
