# Supplementary material for: Genome-wide DNA methylation analysis of Metarhizium anisopliae during tick mimicked infection condition
Source: BMC Genomics. 2019 Nov 11;20:836. doi: 10.1186/s12864-019-6220-1 (PMC6849299; doi:10.1186/s12864-019-6220-1)
Supplement: Supplementary file 3 — Additional file 3. GO enrichment analysis. [file 12864_2019_6220_MOESM3_ESM.xlsx]

## Sheet: 48hTC
Additional File 3: GO enrichment analysis
Tag	GO ID	GO Name	GO Category	FDR	p-Value	Nr test	Nr reference	Non Annotated Test	Non Annotated Reference
OVER	GO:0009987	cellular process	BIOLOGICAL_PROCESS	5.28512e-06	1.4254e-09	335	82	105	148
OVER	GO:0008152	metabolic process	BIOLOGICAL_PROCESS	0.0640678	5.90895e-05	292	68	148	162
OVER	GO:0071704	organic substance metabolic process	BIOLOGICAL_PROCESS	2505.35	4.04369	259	63	181	167
OVER	GO:0044237	cellular metabolic process	BIOLOGICAL_PROCESS	182610	33.6841	252	62	188	168
OVER	GO:0044238	primary metabolic process	BIOLOGICAL_PROCESS	5.13465e+06	148003	226	57	214	173
OVER	GO:0006807	nitrogen compound metabolic process	BIOLOGICAL_PROCESS	1.88106e+07	69395.8	213	53	227	177
OVER	GO:0065007	biological regulation	BIOLOGICAL_PROCESS	1.13844e+10	4.98739e+07	175	45	265	185
OVER	GO:0009058	biosynthetic process	BIOLOGICAL_PROCESS	8.38968e+10	4.39481e+09	156	40	284	190
OVER	GO:0034641	cellular nitrogen compound metabolic process	BIOLOGICAL_PROCESS	1.71126e+12	9.46971e+08	158	42	282	188
OVER	GO:0050794	regulation of cellular process	BIOLOGICAL_PROCESS	2.84558e+11	1.64029e+10	137	34	303	196
OVER	GO:0050789	regulation of biological process	BIOLOGICAL_PROCESS	3.63385e+12	2.31842e+09	143	37	297	193
OVER	GO:0043170	macromolecule metabolic process	BIOLOGICAL_PROCESS	3.63385e+12	2.42983e+10	175	51	265	179
OVER	GO:1901360	organic cyclic compound metabolic process	BIOLOGICAL_PROCESS	3.63385e+12	2.38193e+10	150	40	290	190
OVER	GO:0046483	heterocycle metabolic process	BIOLOGICAL_PROCESS	4.89199e+11	3.3839e+10	144	38	296	192
OVER	GO:1901564	organonitrogen compound metabolic process	BIOLOGICAL_PROCESS	6.19634e+11	4.57189e+09	121	29	319	201
OVER	GO:0044249	cellular biosynthetic process	BIOLOGICAL_PROCESS	6.19634e+11	4.43656e+09	143	38	297	192
OVER	GO:1901576	organic substance biosynthetic process	BIOLOGICAL_PROCESS	7.033e+11	5.35137e+09	147	40	293	190
OVER	GO:0071554	cell wall organization or biogenesis	BIOLOGICAL_PROCESS	0.001702814317060922	1.37419e+10	26	0	414	230
OVER	GO:0051704	multi-organism process	BIOLOGICAL_PROCESS	0.001830644157927897	1.56177e+11	48	5	392	225
OVER	GO:0050896	response to stimulus	BIOLOGICAL_PROCESS	0.0023198826372866927	2.03264e+10	118	30	322	200
OVER	GO:1901362	organic cyclic compound biosynthetic process	BIOLOGICAL_PROCESS	0.0033799386438668265	3.03937e+10	91	20	349	210
OVER	GO:0051179	localization	BIOLOGICAL_PROCESS	0.004648906267352618	4.50205e+10	134	38	306	192
OVER	GO:0018130	heterocycle biosynthetic process	BIOLOGICAL_PROCESS	0.004648906267352618	4.40921e+11	87	19	353	211
OVER	GO:0071555	cell wall organization	BIOLOGICAL_PROCESS	0.004759816211611399	5.14594e+10	23	0	417	230
OVER	GO:0045229	external encapsulating structure organization	BIOLOGICAL_PROCESS	0.004759816211611399	5.14594e+10	23	0	417	230
OVER	GO:0071852	fungal-type cell wall organization or biogenesis	BIOLOGICAL_PROCESS	0.004759816211611399	5.14594e+10	23	0	417	230
OVER	GO:0044271	cellular nitrogen compound biosynthetic process	BIOLOGICAL_PROCESS	0.004759816211611399	5.15821e+11	102	25	338	205
OVER	GO:0006139	nucleobase-containing compound metabolic process	BIOLOGICAL_PROCESS	0.004759816211611399	4.86754e+10	129	36	311	194
OVER	GO:0071840	cellular component organization or biogenesis	BIOLOGICAL_PROCESS	0.0055903847799313525	6.44499e+10	144	43	296	187
OVER	GO:0016043	cellular component organization	BIOLOGICAL_PROCESS	0.006575083292445316	7.88343e+10	134	39	306	191
OVER	GO:0006725	cellular aromatic compound metabolic process	BIOLOGICAL_PROCESS	0.006575083292445316	7.88343e+10	134	39	306	191
OVER	GO:0051234	establishment of localization	BIOLOGICAL_PROCESS	0.00667510145403176	8.15726e+10	115	31	325	199
OVER	GO:0006810	transport	BIOLOGICAL_PROCESS	0.010302367198637774	1.33026e+11	113	31	327	199
OVER	GO:0044260	cellular macromolecule metabolic process	BIOLOGICAL_PROCESS	0.010430564683163212	1.37086e+10	143	44	297	186
OVER	GO:0051716	cellular response to stimulus	BIOLOGICAL_PROCESS	0.012169374467456437	1.62745e+10	100	26	340	204
OVER	GO:1901575	organic substance catabolic process	BIOLOGICAL_PROCESS	0.016604963770080996	2.33549e+11	53	9	387	221
OVER	GO:0006629	lipid metabolic process	BIOLOGICAL_PROCESS	0.01769297417225242	2.52932e+12	40	5	400	225
OVER	GO:0042221	response to chemical	BIOLOGICAL_PROCESS	0.019730285455389976	2.92514e+11	61	12	379	218
OVER	GO:0031505	fungal-type cell wall organization	BIOLOGICAL_PROCESS	0.019730285455389976	2.95704e+11	19	0	421	230
OVER	GO:0044419	interspecies interaction between organisms	BIOLOGICAL_PROCESS	0.02049190540216646	3.16569e+11	24	1	416	229
OVER	GO:0009605	response to external stimulus	BIOLOGICAL_PROCESS	0.02179082573672528	3.43673e+11	32	3	408	227
OVER	GO:0090304	nucleic acid metabolic process	BIOLOGICAL_PROCESS	0.02179082573672528	3.46684e+11	116	34	324	196
OVER	GO:0031323	regulation of cellular metabolic process	BIOLOGICAL_PROCESS	0.02372665612144427	3.88423e+11	89	23	351	207
OVER	GO:0019222	regulation of metabolic process	BIOLOGICAL_PROCESS	0.025445941161915984	4.28304e+12	96	26	344	204
OVER	GO:0030029	actin filament-based process	BIOLOGICAL_PROCESS	0.025733042949457326	4.5687e+12	18	0	422	230
OVER	GO:0030036	actin cytoskeleton organization	BIOLOGICAL_PROCESS	0.025733042949457326	4.5687e+12	18	0	422	230
OVER	GO:0009056	catabolic process	BIOLOGICAL_PROCESS	0.025733042949457326	4.50721e+11	65	14	375	216
OVER	GO:0006996	organelle organization	BIOLOGICAL_PROCESS	0.02755717536340225	4.9561e+11	105	30	335	200
OVER	GO:0080090	regulation of primary metabolic process	BIOLOGICAL_PROCESS	0.03449299774306971	6.28302e+11	87	23	353	207
OVER	GO:0017144	drug metabolic process	BIOLOGICAL_PROCESS	0.037166203340264936	7.02704e+11	22	1	418	229
OVER	GO:0003006	developmental process involved in reproduction	BIOLOGICAL_PROCESS	0.037166203340264936	7.02704e+11	22	1	418	229
OVER	GO:0051171	regulation of nitrogen compound metabolic process	BIOLOGICAL_PROCESS	0.040582104853936686	7.95361e+11	86	23	354	207
OVER	GO:0009889	regulation of biosynthetic process	BIOLOGICAL_PROCESS	0.040582104853936686	7.87995e+11	76	19	364	211
OVER	GO:0031326	regulation of cellular biosynthetic process	BIOLOGICAL_PROCESS	0.040582104853936686	7.87995e+11	76	19	364	211
OVER	GO:0051252	regulation of RNA metabolic process	BIOLOGICAL_PROCESS	0.04704250940738167	9.9674e+11	62	14	378	216
OVER	GO:0070887	cellular response to chemical stimulus	BIOLOGICAL_PROCESS	0.04704250940738167	0.0010195978520391694	48	9	392	221
OVER	GO:0006811	ion transport	BIOLOGICAL_PROCESS	0.04704250940738167	0.0010057774802934094	39	6	401	224
OVER	GO:0044281	small molecule metabolic process	BIOLOGICAL_PROCESS	0.04704250940738167	9.85319e+11	51	10	389	220
OVER	GO:0055085	transmembrane transport	BIOLOGICAL_PROCESS	0.04704250940738167	0.0010195978520391694	48	9	392	221
OVER	GO:0010467	gene expression	BIOLOGICAL_PROCESS	0.04754601563368173	0.001041473711136676	104	31	336	199
OVER	GO:0060255	regulation of macromolecule metabolic process	BIOLOGICAL_PROCESS	0.04814381482418898	0.0010739610709638845	92	26	348	204
OVER	GO:0044248	cellular catabolic process	BIOLOGICAL_PROCESS	0.04814381482418898	0.0010789045934514415	59	13	381	217
OVER	GO:0034654	nucleobase-containing compound biosynthetic process	BIOLOGICAL_PROCESS	0.04909580602669238	0.0011207020513356112	72	18	368	212
OVER	GO:0019438	aromatic compound biosynthetic process	BIOLOGICAL_PROCESS	0.049432984630141355	0.0011397967403767894	77	20	363	210

## Sheet: 48hRM
Additional File 3: GO enrichment analysis
Tag	GO ID	GO Name	GO Category	FDR	p-Value	Nr test	Nr reference	Non Annotated Test	Non Annotated Reference
OVER	GO:0009987	cellular process	BIOLOGICAL_PROCESS	1.23202e+10	1.9885e+07	180	237	53	200
OVER	GO:0071840	cellular component organization or biogenesis	BIOLOGICAL_PROCESS	3.20962e+11	7.17329e+07	95	92	138	345
OVER	GO:0016043	cellular component organization	BIOLOGICAL_PROCESS	4.44776e+10	1.12809e+09	89	84	144	353
OVER	GO:0008152	metabolic process	BIOLOGICAL_PROCESS	0.003149620239626311	1.74293e+10	151	209	82	228
OVER	GO:0006996	organelle organization	BIOLOGICAL_PROCESS	0.0037669661852821807	2.17141e+11	68	67	165	370
OVER	GO:0051641	cellular localization	BIOLOGICAL_PROCESS	0.009658599339727668	6.23566e+10	47	40	186	397
OVER	GO:0000226	microtubule cytoskeleton organization	BIOLOGICAL_PROCESS	0.010042078253617269	6.71479e+10	9	0	224	437
OVER	GO:0046907	intracellular transport	BIOLOGICAL_PROCESS	0.010387947809224269	7.18558e+10	31	20	202	417
OVER	GO:0007017	microtubule-based process	BIOLOGICAL_PROCESS	0.019226687239376306	1.59594e+12	13	3	220	434
OVER	GO:0007018	microtubule-based movement	BIOLOGICAL_PROCESS	0.022548282843585274	1.97564e+12	8	0	225	437
OVER	GO:0044237	cellular metabolic process	BIOLOGICAL_PROCESS	0.02885729477759925	2.6615e+12	131	183	102	254
OVER	GO:0051276	chromosome organization	BIOLOGICAL_PROCESS	0.029147970073786215	2.75551e+11	42	37	191	400
OVER	GO:0043170	macromolecule metabolic process	BIOLOGICAL_PROCESS	0.03477559489185929	3.44789e+11	99	127	134	310
OVER	GO:0048519	negative regulation of biological process	BIOLOGICAL_PROCESS	0.038246192262590926	3.96836e+09	47	45	186	392
OVER	GO:0051649	establishment of localization in cell	BIOLOGICAL_PROCESS	0.043025005937395534	4.57201e+11	32	25	201	412
OVER	GO:0006807	nitrogen compound metabolic process	BIOLOGICAL_PROCESS	0.043025005937395534	4.76182e+12	113	153	120	284
OVER	GO:0051179	localization	BIOLOGICAL_PROCESS	0.04488633359365361	5.76234e+11	78	94	155	343
OVER	GO:1902850	microtubule cytoskeleton organization involved in mitosis	BIOLOGICAL_PROCESS	0.04488633359365361	5.79579e+11	7	0	226	437
