# Supplementary material for: Genome-wide DNA methylation analysis of Metarhizium anisopliae during tick mimicked infection condition
Source: BMC Genomics. 2019 Nov 11;20:836. doi: 10.1186/s12864-019-6220-1 (PMC6849299; doi:10.1186/s12864-019-6220-1)
Supplement: Supplementary file 4 — Additional file 4. Expression and differential expression profile of the 670 putatively methylated mRNA genes extracted from previously published RNA-seq data. [file 12864_2019_6220_MOESM4_ESM.xlsx]

## Sheet: 48hTC
Additional File 4: Expression and differential expression profile of the 670 putatively methylated mRNA genes extracted from previously published RNA-seq data
Locus tag	48hRM x 48hTC (log2 fold-change)	48hRM (RPKM)	48hTC (RPKM)
MANI_012054	ND	2.87208	4.92714		ND	286
MANI_000035	ND	57.1806	32.5855		NE	36
MANI_000138	7.45	4.78754	776.175		Down	18
MANI_000174	1.23	16.5562	35.9961		Up	50
MANI_000242	ND	8.30141	4.29732
MANI_000297	ND	11.4293	15.4335
MANI_000305	ND	10.8032	14.1616
MANI_000318	ND	38.7506	25.4352
MANI_000353	ND	63.9398	75.8764
MANI_000555	-1.58	157.512	48.626
MANI_000645	ND	28.7744	42.0126
MANI_000742	ND	2.59158	5.36625
MANI_001023	ND	20.7535	21.0091
MANI_001178	1.79	12.1363	38.4536
MANI_001200	ND	4.02046	11.9787
MANI_001297	ND	12.5166	21.6879
MANI_001311	1.35	10.9987	26.3096
MANI_001461	ND	43.0791	35.4778
MANI_001759	ND	31.6202	20.2424
MANI_001767	ND	12.2952	8.04432
MANI_001866	ND	32.6996	20.1549
MANI_001950	NE	0	0.162986
MANI_002052	ND	28.2671	27.363
MANI_002066	6.49	0.227042	22.6704
MANI_002417	ND	23.5053	35.4484
MANI_002431	1.2	10.1393	21.2991
MANI_002474	ND	169.43	150.222
MANI_002526	ND	24.7816	23.7307
MANI_002574	NE	0	0
MANI_002647	ND	24.5797	21.8545
MANI_002933	ND	20.4147	18.5549
MANI_002952	ND	10.46	21.6067
MANI_003023	ND	2.90345	1.55867
MANI_003043	ND	10.4571	6.0147
MANI_003071	ND	10.6411	13.3292
MANI_003096	ND	18.4187	10.4845
MANI_003120	ND	9.92924	6.71625
MANI_003343	2.13	16.4463	66.038
MANI_003400	ND	23.7519	18.4179
MANI_003589	ND	16.1849	20.9974
MANI_003597	ND	19.6127	12.5115
MANI_003714	ND	46.5316	75.9464
MANI_003766	ND	45.6953	42.1195
MANI_003770	-2.11	17.2131	3.5847
MANI_003793	-1.29	45.9134	16.623
MANI_003913	1.9	21.9457	74.4741
MANI_003947	ND	5.83564	13.6276
MANI_004054	ND	4.01407	8.61956
MANI_004100	3.58	9.22633	101.391
MANI_004141	ND	28.9306	15.7942
MANI_004149	NE	0.531949	1.71341
MANI_004160	ND	5.21593	2.62508
MANI_004315	ND	148.329	74.5035
MANI_004392	ND	2.45073	0.822271
MANI_004521	ND	0	3.34707
MANI_004544	ND	54.8786	81.3548
MANI_004554	ND	91.224	76.9444
MANI_004659	NE	0.865746	0.139429
MANI_004932	1.19	10.8943	23.0468
MANI_004983	ND	7.82884	10.3569
MANI_004990	ND	2.81202	5.8874
MANI_005002	ND	2.43554	0.490304
MANI_005190	3.21	17.3035	151.093
MANI_005354	NE	0	0
MANI_005434	ND	25.5474	10.529
MANI_005462	ND	29.0457	24.1775
MANI_005579	ND	8.96322	12.2481
MANI_005702	ND	10.4851	4.84071
MANI_005707	ND	14.6907	14.8228
MANI_005724	ND	16.4425	22.7462
MANI_005791	ND	12.6931	12.6653
MANI_005810	ND	8.67785	11.7396
MANI_006107	ND	46.8841	38.6523
MANI_006119	ND	6.48213	8.2752
MANI_006148	NE	0.81544	0.262653
MANI_006155	NE	0.379558	0.0436628
MANI_006197	NE	0	0
MANI_006380	-3.34	4.53385	0.365088
MANI_006433	ND	43.1149	19.529
MANI_006525	2.92	5.19753	35.9937
MANI_006646	ND	25.5763	17.5214
MANI_006713	ND	2.99568	4.82455
MANI_006783	NE	0.926365	0.372978
MANI_007164	ND	17.7976	26.4295
MANI_007258	1.74	21.1029	65.5875
MANI_007506	ND	17.4151	24.0403
MANI_007623	ND	27.257	33.2491
MANI_007796	ND	6.03668	13.2574
MANI_007825	ND	8.07397	8.82356
MANI_007835	2.5	9.74043	50.5655
MANI_007926	1.79	19.5022	61.9442
MANI_008073	ND	21.958	11.6327
MANI_008286	ND	59.3618	45.496
MANI_008288	ND	25.3936	31.7486
MANI_008373	ND	14.4934	5.83543
MANI_008416	ND	27.5655	22.3989
MANI_008433	ND	12.0491	10.5111
MANI_008460	ND	22.9778	28.9292
MANI_008466	1.44	28.7123	73.3758
MANI_008485	ND	19.2086	25.6439
MANI_008535	ND	10.7908	14.6819
MANI_008744	ND	18.8148	20.573
MANI_008752	ND	16.6161	10.0982
MANI_009058	ND	8.72646	12.59
MANI_009084	ND	51.6825	74.3799
MANI_009126	ND	9.56253	0
MANI_009226	ND	13.3137	19.1237
MANI_009342	ND	7.75526	9.91842
MANI_009443	ND	9.77837	3.52974
MANI_009597	1.03	10.8223	19.9767
MANI_009614	ND	5.16194	7.55756
MANI_009668	1.07	14.3523	28.1995
MANI_009793	ND	8.67925	5.40057
MANI_009809	ND	16.1251	5.373
MANI_010063	NE	0.732477	0
MANI_010315	1.29	72.5161	162.116
MANI_010363	ND	6.37454	9.08165
MANI_010371	ND	46.974	23.89
MANI_010483	NE	0	0
MANI_010739	ND	24.4783	7.72988
MANI_011094	ND	22.1817	23.7504
MANI_011101	ND	12.3421	22.311
MANI_011157	ND	13.2006	5.66004
MANI_011160	-2.5	4.514	0.692363
MANI_011172	ND	2.24106	6.54174
MANI_011188	NE	0.51521	0.414873
MANI_011191	NE	0.987269	0
MANI_011251	ND	43.0204	34.1401
MANI_011253	ND	15.7173	14.6905
MANI_011531	ND	9.12619	7.65508
MANI_011561	ND	2.31743	0.311019
MANI_011572	NE	0	0.372656
MANI_011733	ND	40.484	27.8057
MANI_011839	ND	171.996	144.411
MANI_011923	ND	7.24215	16.5981
MANI_011957	1.52	22.436	60.5476
MANI_012083	ND	24.8653	24.4723
MANI_012092	ND	20.9416	29.5718
MANI_012356	1.17	19.0129	38.7973
MANI_012387	ND	2.91461	0
MANI_012430	ND	22.4921	37.6497
MANI_012439	ND	17.8606	20.3406
MANI_012537	-2.22	16.106	3.10836
MANI_012539	ND	24.9021	32.9696
MANI_012549	ND	3.45351	4.63491
MANI_012674	ND	2.98107	8.91617
MANI_012705	ND	64.4046	40.0751
MANI_012795	2.32	13.0151	59.8883
MANI_012920	ND	4.8826	6.17842
MANI_012929	ND	8.8765	10.7217
MANI_012980	NE	1.62146	0.65284
MANI_012995	ND	37.6059	25.9145
MANI_013114	ND	44.1227	32.0829
MANI_013242	1.27	8.79701	19.3329
MANI_013255	ND	10.9729	18.0926
MANI_013256	1.3	67.9653	153.33
MANI_013262	3.69	25.7419	307.356
MANI_013424	ND	17.3189	11.2468
MANI_013444	ND	13.7007	12.3305
MANI_013485	ND	18.8565	18.0041
MANI_013547	ND	47.4319	66.9971
MANI_013548	2.36	14.6771	68.4241
MANI_013573	ND	35.907	23.2723
MANI_013591	ND	63.0402	77.1765
MANI_013919	ND	6.22454	12.2715
MANI_014002	ND	4.20499	1.12869
MANI_014175	ND	53.0697	61.8336
MANI_014190	ND	13.8864	10.1467
MANI_014203	-3.03	17.6142	1.90937
MANI_014296	ND	5.08454	5.73206
MANI_014333	ND	8.09102	10.2741
MANI_014391	ND	2.96678	3.98167
MANI_014488	ND	16.6811	16.7906
MANI_014530	ND	200.764	97.8893
MANI_014597	ND	6.30918	1.80275
MANI_014602	ND	83.4321	69.6302
MANI_014606	ND	14.9935	8.53474
MANI_014692	ND	22.1195	14.3864
MANI_014770	ND	14.9447	16.4679
MANI_014819	ND	4.34981	3.94053
MANI_015041	2.18	5.23523	22.1323
MANI_015170	ND	149.629	83.6692
MANI_015172	ND	18.8106	15.7083
MANI_015192	-1.47	14.1969	4.6097
MANI_015193	ND	13.1082	11.6863
MANI_015197	ND	39.4247	65.8746
MANI_015199	ND	31.3836	27.3263
MANI_015719	ND	12.4112	15.0975
MANI_015833	NE	0.81559	0.437836
MANI_016259	ND	16.43	10.5507
MANI_016285	3.4	8.9303	87.6419
MANI_016300	ND	2.03241	0.654641
MANI_016532	ND	21.5189	25.258
MANI_016540	ND	7.97755	10.9585
MANI_016635	ND	33.0433	25.3705
MANI_016951	1.07	17.4493	34.1241
MANI_016960	ND	15.9651	23.6043
MANI_017141	NE	0	0.411278
MANI_017213	ND	40.5676	62.5072
MANI_017311	ND	95.7614	95.8057
MANI_017453	ND	129.891	76.4782
MANI_017484	ND	4.56275	8.21282
MANI_017491	ND	9.39818	5.9462
MANI_017569	ND	4.95614	5.83291
MANI_017594	ND	2.64965	3.31898
MANI_017640	ND	76.4037	57.3881
MANI_017676	ND	77.1177	87.9738
MANI_017794	ND	17.0876	18.7453
MANI_017802	ND	14.9435	22.3875
MANI_018009	-1.42	52.3324	17.8779
MANI_018134	ND	27.1335	15.78
MANI_018224	ND	25.9077	38.7154
MANI_018493	ND	10.6033	18.8433
MANI_018526	2.61	14.7134	84.1553
MANI_018528	ND	10.1084	18.7842
MANI_018538	ND	13.7961	22.2186
MANI_018694	1.6	197.176	533.256
MANI_018716	ND	2.947	1.77981
MANI_018746	ND	63.6043	90.4841
MANI_018783	ND	5.60571	12.8971
MANI_018788	ND	6.41921	9.86823
MANI_018879	ND	2.80509	6.77641
MANI_018884	ND	5.63368	5.31869
MANI_018891	ND	11.4196	4.44951
MANI_018971	1.64	6.05187	17.1624
MANI_018973	ND	20.0647	34.5863
MANI_019025	ND	34.1528	27.7851
MANI_019088	ND	7.26373	3.34236
MANI_019237	1.51	8.33342	21.6566
MANI_019383	ND	44.3661	26.9441
MANI_019586	ND	13.8218	4.3725
MANI_019725	1.8	20.1227	63.5085
MANI_019812	ND	24.4052	19.441
MANI_019825	ND	13.5681	18.3553
MANI_020045	ND	4.95673	9.07138
MANI_020179	NE	1.49746	1.447
MANI_020184	NE	0	0.60154
MANI_020280	ND	20.194	21.6221
MANI_020296	-1.92	37.4883	8.66493
MANI_020395	ND	6.44656	14.5845
MANI_020508	ND	148.631	106.272
MANI_020801	NE	0.476861	0
MANI_020832	ND	35.6096	51.087
MANI_020971	NE	0.510391	0.164397
MANI_020994	-1.15	61.7246	25.2256
MANI_021191	ND	1.54901	3.4302
MANI_021200	ND	10.1098	4.07045
MANI_021296	ND	19.2544	11.1978
MANI_021307	ND	42.5189	11.8063
MANI_021529	NE	0.977041	0.786763
MANI_021550	1.58	5.9939	16.4909
MANI_021694	ND	35.7935	17.774
MANI_021706	NE	0.545741	0
MANI_021764	ND	16.2288	17.2263
MANI_021780	ND	15.942	16.5051
MANI_021805	NE	1.01796	1.22957
MANI_021836	ND	11.0168	1.66337
MANI_021935	ND	19.202	18.3921
MANI_021939	ND	6.09199	0.613197
MANI_022079	NE	1.54495	1.86611
MANI_022087	ND	4.23267	2.55627
MANI_022148	4	3.38736	48.3025
MANI_022151	ND	31.5494	29.7356
MANI_022224	1.08	17.9085	34.7796
MANI_022470	ND	7.83528	4.89682
MANI_022473	ND	5.72233	11.8078
MANI_022554	ND	18.9823	16.4319
MANI_022632	ND	14.5911	18.369
MANI_022637	3.68	13.2495	154.864
MANI_022925	ND	73.8857	50.9001
MANI_022944	ND	5.2861	9.57743
MANI_023022	ND	24.053	14.6486
MANI_023152	1.58	4.8991	13.6558
MANI_023232	ND	16.0512	6.20411
MANI_023338	ND	67.6361	35.0126
MANI_023450	ND	18.4187	33.2373
MANI_023527	ND	2.23681	2.25149
MANI_023635	ND	28.1128	26.9313
MANI_023637	ND	30.0013	20.8871
MANI_024078	ND	12.813	16.609
MANI_024224	-1.39	55.3799	19.112
MANI_024638	ND	24.0912	15.0071
MANI_024727	ND	10.3089	16.422
MANI_025087	ND	0.336032	5.14121
MANI_025103	ND	10.6467	12.0025
MANI_025121	1.69	7.45218	22.3669
MANI_025436	-1.34	147.741	52.0356
MANI_025504	ND	12.7465	19.844
MANI_025552	ND	26.473	22.9263
MANI_025650	ND	1.5364	5.02606
MANI_025768	ND	22.5306	19.957
MANI_025799	ND	0.898475	3.61749
MANI_025801	ND	171.908	231.814
MANI_025884	ND	2.3144	4.34856
MANI_026164	ND	3.23451	3.18339
MANI_026459	ND	16.1062	26.6401
MANI_026493	ND	35.605	34.2581
MANI_026591	NE	0	0
MANI_026610	ND	9.93929	10.4047
MANI_026773	ND	12.4421	11.7366
MANI_026817	ND	28.2025	25.5169
MANI_027010	ND	76.6089	41.2138
MANI_027233	ND	0	3.4047
MANI_027386	2.81	0.82013	5.72355
MANI_027545	ND	9.71538	8.11307
MANI_027589	ND	5.33579	5.28819
MANI_027680	ND	0.604513	3.1641
MANI_027708	ND	2.55705	4.6329
MANI_027806	ND	412.9	206.333
MANI_027822	3.8	4.87107	62.2687
MANI_027868	1.39	13.1044	31.5371
MANI_027965	1.54	15.628	41.0922
MANI_028024	ND	27.5936	25.0639
MANI_028049	ND	7.19346	5.23197
MANI_028384	ND	7.22957	14.554
MANI_028518	ND	21.2014	9.90203
MANI_028617	ND	12.4295	21.3092
MANI_028693	2.73	8.70704	53.1245
MANI_028724	ND	11.3691	18.5509
MANI_028810	ND	15.7233	18.0875
MANI_028907	ND	30.7529	26.2831
MANI_029048	ND	29.4024	33.4734
MANI_029094	ND	21.0347	31.2838
MANI_029102	-1.11	63.0666	26.9596
MANI_029124	ND	6.92983	15.566
MANI_029137	ND	15.7594	9.83493
MANI_029249	ND	9.72149	14.0908
MANI_029347	1.56	6.45825	18.0649
MANI_029455	NE	0.234261	0.188639
MANI_029489	ND	16.0163	8.53195
MANI_029490	NE	0	1.09502
MANI_029494	ND	1.67253	2.42425
MANI_029605	ND	2.63125	2.11882
MANI_029621	ND	7.01048	0
MANI_029655	NE	0	0
MANI_029765	1.41	46.2534	114.397
MANI_029852	1.59	4.87555	13.523
MANI_029869	ND	8.28299	3.51046
MANI_030002	2.46	23.7805	118.833
MANI_030140	ND	4.09305	3.46941
MANI_030184	NE	0.480358	0.386809
MANI_109795	ND	5.91089	10.8794
MANI_109943	ND	18.7552	14.823
MANI_110033	ND	22.756	28.1679
MANI_110074	ND	1.96031	2.10472
MANI_110277	ND	63.8517	76.4657
MANI_110309	ND	18.0983	21.8605
MANI_110427	NE	0.164637	0.795444
MANI_110565	NE	0.475067	1.27516
MANI_110685	ND	18.5298	33.1127
MANI_110739	ND	2.95587	4.28439
MANI_110882	1.04	28.6703	54.9686
MANI_111047	ND	101.621	97.1733
MANI_111144	ND	6.75428	13.4541
MANI_111148	ND	53.2791	46.9252
MANI_111154	ND	15.317	23.0236
MANI_111160	ND	8.17098	1.75458
MANI_111400	ND	1.97218	6.3524
MANI_111530	ND	6.18418	2.48991
MANI_111789	ND	426.63	578.644
MANI_111812	ND	12.3219	12.1272
MANI_112111	ND	21.4483	19.3438
MANI_112977	ND	13.6716	10.1528
MANI_113348	ND	14.2543	15.7493
MANI_113355	ND	36.6246	41.8374
MANI_113807	ND	31.8659	15.0488
MANI_114142	-1.52	43.2302	13.1964
MANI_114481	ND	24.597	34.3815
MANI_114555	NE	0	0
MANI_114603	ND	29.6587	14.1125
MANI_114632	ND	7.86418	15.9983
MANI_115097	ND	7.05667	15.6942
MANI_115484	NE	0	0
MANI_115758	ND	3.62931	1.7535
MANI_116161	ND	39.8666	21.7165
MANI_116200	-2.47	9.2959	1.4334
MANI_116337	ND	27.6435	14.7075
MANI_116405	ND	21.6665	21.7023
MANI_116907	ND	94.685	60.9059
MANI_117579	NE	1.98284	0.798343
MANI_118290	-1.25	149.561	56.6559
MANI_118445	ND	33.5473	60.4697
MANI_119529	ND	30.4726	18.6806
MANI_119938	ND	16.5457	27.9037
MANI_120393	ND	25.9194	20.8716
MANI_120664	ND	1.95166	4.24324
MANI_120846	ND	24.0848	36.1736
MANI_121813	ND	8.45149	12.1317
MANI_122095	-2.39	132.237	23.1983
MANI_122490	NE	0.596156	0

## Sheet: 48hRM
Additional File 4: Expression and differential expression profile of the 670 putatively methylated mRNA genes extracted from previously published RNA-seq data
Locus tag	48hRM x 48hTC (log2 fold-change)	48hRM (RPKM)	48hTC (RPKM)
MANI_000558	ND	28.4074	46.4487		ND	90
MANI_000786	NE	1.65032	0.189846		NE	19
MANI_001230	ND	14.0796	7.42807		Down	14
MANI_001301	-1.5	24.6306	7.96146		Up	12
MANI_001308	1.61	3.30505	9.53665
MANI_002079	ND	20.1433	14.8873
MANI_002418	ND	40.8601	38.0638
MANI_002426	ND	21.9724	10.8643
MANI_002931	1.15	13.9174	28.5777
MANI_002938	NE	0.544229	0.438241
MANI_003094	ND	19.7824	22.0206
MANI_003237	ND	6.14432	8.06295
MANI_003438	ND	13.483	11.5219
MANI_003584	ND	13.8584	9.27717
MANI_003767	ND	19.8545	17.9698
MANI_003773	ND	32.4693	37.0031
MANI_003902	NE	0.165795	0.867791
MANI_004228	ND	9.18729	8.82078
MANI_004487	-1.08	50.2699	21.633
MANI_004529	ND	4.22725	14.5886
MANI_004628	ND	0	5.02238
MANI_005232	2.51	43.3534	219.991
MANI_005614	ND	21.3424	23.7778
MANI_006172	NE	0.368836	0
MANI_006174	ND	19.2196	30.9531
MANI_006250	ND	17.212	13.3269
MANI_006273	ND	8.69088	14.951
MANI_006283	ND	8.50096	9.98288
MANI_006324	NE	0	0.217514
MANI_006877	NE	1.9535	0.449446
MANI_006963	ND	2.90918	6.32507
MANI_007200	ND	37.5401	40.575
MANI_007281	ND	3.29011	9.8405
MANI_007331	ND	9.2948	12.3277
MANI_007681	ND	0	3.2835
MANI_008085	ND	22.9338	19.6987
MANI_008124	ND	26.8378	13.7148
MANI_008190	ND	132.993	60.848
MANI_008457	ND	25.484	20.521
MANI_008465	ND	20.2631	17.2674
MANI_009414	ND	14.0744	14.4559
MANI_009432	ND	70.7909	114.431
MANI_010627	1.15	25.9975	52.5213
MANI_010631	1.79	6.38339	20.2182
MANI_010726	ND	38.7704	48.9052
MANI_011077	NE	0.767448	0.411992
MANI_011151	NE	1.13784	1.09949
MANI_011301	ND	10.272	11.6942
MANI_011573	NE	1.32932	0.164682
MANI_012075	ND	20.0444	19.5995
MANI_012081	-1.96	14.8838	3.48661
MANI_012438	ND	31.0646	19.178
MANI_012552	ND	33.7029	35.8627
MANI_012557	ND	18.0075	19.6594
MANI_012561	ND	22.1025	25.3787
MANI_012972	ND	41.4264	64.2764
MANI_013111	ND	35.6728	43.3027
MANI_013223	ND	13.9228	10.1733
MANI_013241	ND	18.4997	24.8778
MANI_014083	ND	2.95883	3.33565
MANI_014186	1.68	6.52413	19.4766
MANI_014785	ND	31.6917	45.2515
MANI_014810	ND	5.31359	6.25359
MANI_014814	2.48	4.12745	21.2712
MANI_015136	ND	6.41582	2.41096
MANI_015184	-2.12	48.0608	10.203
MANI_015215	ND	9.24238	11.4826
MANI_015578	ND	17.1888	12.6377
MANI_015654	ND	78.9261	43.3099
MANI_015832	ND	13.3505	14.5331
MANI_016460	ND	12.1003	12.8869
MANI_016472	NE	1.55105	1.24899
MANI_017162	-1.1	33.9154	14.5038
MANI_017417	ND	63.8703	57.5837
MANI_018325	ND	16.9163	22.2252
MANI_018515	ND	19.2958	31.6813
MANI_019155	-3.52	261.548	22.7868
MANI_019722	ND	17.5861	25.3185
MANI_019771	ND	33.9801	17.4125
MANI_020125	NE	0.124084	0
MANI_022404	ND	3.49792	3.52088
MANI_022708	ND	11.4548	15.513
MANI_022924	ND	76.1757	51.4269
MANI_023310	ND	22.7665	14.9378
MANI_023632	ND	34.1077	59.475
MANI_023882	ND	10.7982	16.6659
MANI_024075	ND	27.5813	25.5896
MANI_024214	-1.24	59.5218	23.064
MANI_024641	ND	35.637	18.7241
MANI_024963	ND	2.57661	0.259352
MANI_025416	ND	10.5036	11.5995
MANI_025458	ND	13.5532	8.78423
MANI_025659	ND	43.1935	56.7953
MANI_026048	ND	23.5265	12.9622
MANI_026295	ND	5.484	5.888
MANI_026399	NE	0.396368	0.159588
MANI_026565	NE	1.43556	1.15599
MANI_026566	ND	17.2169	23.7667
MANI_026768	ND	19.8135	28.2149
MANI_026812	ND	22.0082	34.7691
MANI_026999	ND	2.66295	1.07217
MANI_027198	ND	9.82333	5.53717
MANI_027989	ND	5.80118	3.4257
MANI_028005	-3.45	92.1327	7.78743
MANI_028268	-1.1	58.4279	24.7429
MANI_028691	ND	15.3835	17.0026
MANI_028721	1.34	9.94936	23.0738
MANI_029100	ND	13.4675	9.78149
MANI_029570	-2.98	144.877	16.6326
MANI_030133	NE	0.193246	0
MANI_110021	ND	1.79476	2.89047
MANI_110158	2.63	3.19458	18.6502
MANI_110359	1.86	2.12626	7.19113
MANI_110526	NE	0	0.127311
MANI_110719	ND	333.936	237.307
MANI_110856	-2.35	61.3539	11.1364
MANI_110978	NE	0.116482	0
MANI_111028	ND	6.13958	4.9439
MANI_112061	2.75	0.856064	5.51477
MANI_112243	-2.68	28.1726	3.8805
MANI_112713	ND	120.87	202.619
MANI_113266	ND	24.5843	22.553
MANI_113881	-1.65	17.6526	5.1331
MANI_115042	ND	34.0735	17.3675
MANI_115208	-2.12	20.5468	4.25451
MANI_115321	1.31	85.7561	196.799
MANI_116045	ND	10.3918	4.93496
MANI_117229	ND	3.42674	4.88199
MANI_118159	ND	36.2822	21.7631
MANI_118719	ND	6.33047	2.8171
MANI_119703	ND	15.3208	6.7733
MANI_119788	ND	2.83365	3.4227
MANI_119849	NE	0	0
MANI_121576	NE	0.966229	0.155611
MANI_122478	NE	0.327263	0

## Sheet: 48hTC and 48hRM
Additional File 4: Expression and differential expression profile of the 670 putatively methylated mRNA genes extracted from previously published RNA-seq data
Locus tag	48hRM x 48hTC (log2 fold-change)	48hRM (RPKM)	48hTC (RPKM)
MANI_000001	-1.79	45.0847	11.8063		ND	98
MANI_000136	ND	40.1974	41.9237		NE	24
MANI_000915	ND	18.5346	18.6562		Down	8
MANI_001298	ND	8.57887	4.22164		Up	15
MANI_001951	NE	0.215267	0.173344
MANI_002103	5.31	0.35678	15.8013
MANI_002436	NE	0	0
MANI_002921	ND	20.208	9.4923
MANI_003713	ND	21.7906	12.1696
MANI_003768	NE	0.656713	0
MANI_003905	ND	35.5827	44.3401
MANI_004549	ND	39.5114	22.8999
MANI_004647	ND	9.19853	4.89149
MANI_004706	ND	7.86598	13.4784
MANI_004776	ND	53.5971	30.9825
MANI_004781	NE	1.65695	0.190608
MANI_004854	ND	32.6896	18.2773
MANI_004857	ND	15.3427	22.3027
MANI_004933	1.24	19.6467	42.9413
MANI_005086	NE	0.86359	0
MANI_005123	ND	11.9936	13.337
MANI_005592	ND	4.8666	13.4982
MANI_005611	ND	29.6797	21.1719
MANI_006158	NE	0.162503	0
MANI_006431	ND	27.9778	14.0182
MANI_006601	ND	28.2616	22.9146
MANI_006947	ND	10.6242	7.56358
MANI_006951	ND	15.5523	25.4127
MANI_007179	ND	35.9041	19.4451
MANI_007493	-1.15	35.6693	14.8004
MANI_007844	ND	12.2302	16.0983
MANI_008036	ND	56.2102	68.6631
MANI_008045	-2.03	216.978	49.7761
MANI_008412	ND	19.25	9.86432
MANI_008734	ND	70.7744	86.3691
MANI_008843	NE	0.149442	0
MANI_010177	ND	31.1471	44.1229
MANI_010181	ND	5.84805	13.2865
MANI_010783	ND	66.0628	41.3755
MANI_011390	ND	19.5012	15.4837
MANI_011575	NE	0.674371	0.217215
MANI_011706	ND	5.57251	11.3908
MANI_012057	ND	32.0858	35.0721
MANI_012058	2.62	67.8188	380.757
MANI_012065	ND	11.0149	7.86562
MANI_012077	ND	3.10508	2.27306
MANI_013229	ND	81.6521	50.9397
MANI_013235	ND	34.5982	31.6043
MANI_013238	1.37	19.6724	48.766
MANI_014079	3.81	1.29417	16.674
MANI_014086	ND	18.4706	17.2131
MANI_014189	ND	11.8175	16.4549
MANI_014694	ND	20.9485	18.2984
MANI_014762	5.77	0.559628	29.562
MANI_015674	-1.19	71.8558	28.5648
MANI_015812	ND	21.3483	21.0213
MANI_015818	ND	25.5849	19.8392
MANI_015979	NE	0	0.950316
MANI_016069	ND	8.14497	14.31
MANI_016853	ND	23.9116	32.9359
MANI_016861	ND	28.1148	44.4646
MANI_017339	ND	66.2639	79.0174
MANI_017787	ND	16.4016	20.8762
MANI_017821	ND	29.5154	14.2604
MANI_018000	ND	35.2587	34.1836
MANI_018878	10.8	0.442603	732.594
MANI_019077	ND	10.1227	9.20306
MANI_019208	NE	0.845624	0.34047
MANI_019437	ND	7.42613	14.0055
MANI_020119	ND	14.6503	10.6604
MANI_020176	-2.07	4.75618	1.03113
MANI_020278	ND	10.9768	8.23984
MANI_020613	ND	45.3744	54.995
MANI_020636	1.68	74.8287	220.319
MANI_020781	ND	12.5001	15.9628
MANI_020791	9.8	0	14.6508
MANI_021382	ND	25.3888	25.2211
MANI_021754	ND	0.380258	2.14342
MANI_022223	ND	38.2667	27.2443
MANI_022261	NE	0	0
MANI_022283	1.51	9.76307	25.6234
MANI_023437	-2.68	11.2296	1.58857
MANI_024048	ND	23.6858	20.1096
MANI_024052	ND	25.367	39.7569
MANI_024071	NE	0	0.221783
MANI_024437	4.93	9.36918	260.242
MANI_024614	ND	44.855	30.368
MANI_025116	ND	15.1465	16.9985
MANI_025412	ND	25.1547	18.6842
MANI_026178	ND	17.144	24.7542
MANI_026232	ND	21.1534	35.1434
MANI_026485	-2.55	77.4137	12.0425
MANI_026638	ND	6.81029	8.22599
MANI_027199	NE	0	0.241166
MANI_027208	NE	0.28228	0.227306
MANI_028007	ND	43.548	38.2916
MANI_028044	ND	91.2633	76.9977
MANI_028153	NE	0.382727	0.308191
MANI_028401	ND	9.72556	12.6796
MANI_028434	NE	1.23019	1.21075
MANI_028435	NE	0.201711	0
MANI_028571	ND	62.1918	33.8777
MANI_028574	2.94	20.9392	146.444
MANI_028690	ND	100.756	59.0165
MANI_028802	ND	8.80188	8.13775
MANI_028849	ND	5.89747	4.32992
MANI_029207	ND	33.4959	24.2494
MANI_029247	ND	23.4072	21.4751
MANI_029375	NE	0	0
MANI_029453	NE	0	0
MANI_029538	ND	7.07097	13.6837
MANI_030098	ND	9.45561	2.74955
MANI_030188	ND	3.93242	3.53912
MANI_109668	ND	31.2823	46.6621
MANI_110010	NE	0.508103	1.50022
MANI_110605	ND	11.2647	17.264
MANI_110716	ND	15.7762	18.8017
MANI_110727	ND	23.3667	21.6245
MANI_111205	ND	10.4958	16.3547
MANI_111373	ND	3.37014	4.52301
MANI_111380	1.17	17.3913	35.6824
MANI_111441	ND	49.2396	60.8861
MANI_111456	ND	6.18024	0.261929
MANI_111551	ND	28.2776	21.9475
MANI_112500	ND	29.6133	22.6923
MANI_112651	ND	50.7615	65.2431
MANI_113140	ND	35.6079	17.7426
MANI_113906	ND	24.9207	42.5591
MANI_114122	ND	17.6327	28.0996
MANI_114843	NE	1.22792	0.370793
MANI_114991	ND	36.3141	36.5371
MANI_115069	ND	19.4728	26.3208
MANI_115265	ND	5.71836	9.37389
MANI_115862	ND	60.7523	99.3341
MANI_116050	NE	0.175835	0
MANI_116079	-4.54	10.9418	0.391596
MANI_116236	ND	3.41274	2.26315
MANI_117325	1.51	10.5924	28.1222
MANI_117972	ND	9.12298	8.68198
MANI_118068	ND	15.4428	13.817
MANI_118947	ND	0	3.68735
MANI_119055	1.91	7.14989	25.0324
MANI_121581	ND	37.829	47.9855
MANI_121659	NE	0	0
MANI_122426	NE	0.424232	0.113871
