# Supplementary material for: Genome-wide DNA methylation analysis of Metarhizium anisopliae during tick mimicked infection condition
Source: BMC Genomics. 2019 Nov 11;20:836. doi: 10.1186/s12864-019-6220-1 (PMC6849299; doi:10.1186/s12864-019-6220-1)
Supplement: Supplementary file 5 — Additional file 5. BS-seq scripts. [file 12864_2019_6220_MOESM5_ESM.zip]

Archive with 8 entries (7 files):
- Tut_scripts/
- Tut_scripts/compare.pl
- Tut_scripts/count20.pl
- Tut_scripts/oberdan_gbk.pl
- Tut_scripts/prepare1.pl
- Tut_scripts/probabilidade.pl
- Tut_scripts/quantity.pl
- Tut_scripts/README.doc
