# Supplementary material for: Genome-wide DNA methylation analysis of Metarhizium anisopliae during tick mimicked infection condition
Source: BMC Genomics. 2019 Nov 11;20:836. doi: 10.1186/s12864-019-6220-1 (PMC6849299; doi:10.1186/s12864-019-6220-1)
Supplement: Supplementary file 5 — Additional file 5. BS-seq scripts. [file 12864_2019_6220_MOESM5_ESM.zip › Tut_scripts/compare.pl]

#This program compare the methylated cytosines with genes and describe the product associated. 

#!/usr/bin/perl
use strict;
my $rodada=1;
my $n=1;
my @chromossome;

print "\nWhat is the number of chromossomes ?";                # user interaction
my $resp1 = <STDIN>;
print ("Put your .gbff genome:"); 
my $genome = <>;

					my @chromossome;
					my @Initial;
					my @Final;
					my @M48h4;            # variables
					my @C48h4;
					my @C48h2;
					my @M48h2;
		
	

while($rodada<=$resp1)  # repeat while run is less than number of chromossomes
{
my $fazer4 =  "mkdir ch$rodada";  # create the directory of results
system $fazer4;


open(sequencias1,"<RESP/FINAL$rodada.txt");                  # open archives for lecture
open(sequencias3,">ch$rodada/FINAL-chromossome$rodada.txt");

      			
while (my $line = <sequencias1>)  # read the archive for lectures
 		      {
      			if ($line =~ /(\S+)(\s+)(\S+)(\s+)(\S+)(\s+)(\S+)(\s+)(\S+)/)
			{
                                if($1 !~ /CHROMOSOME/){

				print sequencias3 "$1 $3 $5 $7 $9\n";
				
				}

			}


		      }


##########################################################################################


my $fazer6 = "perl oberdan_gbk.pl $rodada $genome";  # compare with genes
system $fazer6; # execute


############################################################################################		   


$rodada++; # add run
}#fim do while
