# Supplementary material for: Genome-wide DNA methylation analysis of Metarhizium anisopliae during tick mimicked infection condition
Source: BMC Genomics. 2019 Nov 11;20:836. doi: 10.1186/s12864-019-6220-1 (PMC6849299; doi:10.1186/s12864-019-6220-1)
Supplement: Supplementary file 5 — Additional file 5. BS-seq scripts. [file 12864_2019_6220_MOESM5_ESM.zip › Tut_scripts/count20.pl]

#!/usr/bin/perl
use strict;
use Path::Tiny qw(path);

open(lendo,"<FINAL-ANSWER.csv");   # archives to run and answer
open(resposta,">>Methylated.csv");


my @cromo;
my @mani;
my @metilado1;
my @naometilado1;
my @metilado2;
my @naometilado2;   # variables
my @inicio;
my @fim;
my $n=0;
my $media=0;
my $media2=0;
my @contig;
my $contador=0;
while (my $line = <lendo>)  
 		      { 
    
			 my @fields = split "\t" , $line;

		
			          
                                 $cromo[$n]=$fields[0];
				 $mani[$n]=$fields[1];
                                 $metilado1[$n]=$fields[2];   # store variables inside vectors
                                 $metilado2[$n]=$fields[3];
                                 $inicio[$n]=$fields[4];
                                 $fim[$n]=$fields[5];

                                 $media = ($metilado1[$n]+$metilado2[$n])/2;
                                 if( $media >=20)
                                 {      select()->flush();         # print the final answer
					printf resposta "%s\t%s\t%d\t%d\t%3.0f\t%d\t%d\tMETHYLATED\n",$cromo[$n],$mani[$n],$metilado1[$n],$metilado2[$n],$media,$inicio[$n],$fim[$n];
                                       
				 }
                                
                                 
                           
                                 $media2=0;
                                 $media=0;
                                 $n++;
				
			}


printf resposta "\n"; # new line of archive


			
