# Supplementary material for: Genome-wide DNA methylation analysis of Metarhizium anisopliae during tick mimicked infection condition
Source: BMC Genomics. 2019 Nov 11;20:836. doi: 10.1186/s12864-019-6220-1 (PMC6849299; doi:10.1186/s12864-019-6220-1)
Supplement: Supplementary file 5 — Additional file 5. BS-seq scripts. [file 12864_2019_6220_MOESM5_ESM.zip › Tut_scripts/oberdan_gbk.pl]

#!/usr/bin/perl -w
my $rodada = $ARGV[0];
my $genome = $ARGV[1];
use strict;
use warnings;
use Bio::SeqIO;
use Data::Dumper;
use Data::Table;

my %h_gbk_features = ();
my %h_gbk_locus_sequences = ();

my $file = "$genome";
my $bismark_file = "ch$rodada/FINAL-chromossome$rodada.txt";
my $output_file = "ch$rodada/FINAL-chromossome$rodada-and_annotation.csv";

my $header = ["chromosome", "start", "end", "locus_tag", "product" ];
my @a_data = ();
my $count = 0;
my $data_table;

&mapping_gbk();
&parse_bismark_file();

#-------------------------------------------------------------------------------

=head2 mapping_gbk

    Mapear o gbk de interesse do M. anisopliae

=cut

sub mapping_gbk() {
    print "Mapping ".$file." file\n";

    my $gbk_file = Bio::SeqIO->new(-file => $file, -format => "genbank");
    while (my $seq_features = $gbk_file->next_seq) {
        my $accession_number = $seq_features->accession_number;
        my $version = $seq_features->primary_seq->{_version};
        my $accession_version = $accession_number.".".$version;
        #print "Accession = ".$accession_version."\n";
        my @a_sequences = split('', $seq_features->seq);
        $h_gbk_locus_sequences{$accession_version} = \@a_sequences;
        my $locus_tag;

        for my $feature ($seq_features->get_SeqFeatures) {
            for my $tag ($feature->get_all_tags) {
                if ($tag eq "locus_tag") {
                    for my $tag ($feature->get_tag_values($tag)) {
                        $locus_tag = $tag;
                    }
                }
                if ($tag eq "product") {
                    for my $product ($feature->get_tag_values($tag)) {
                        my $start = $feature->start;
                        my $end = $feature->end;
                        #$h_gbk_features{$accession_version}{$start}{$end} = $product;
                        push @{$a_data[$count]}, $accession_version;
                        push @{$a_data[$count]}, $start;
                        push @{$a_data[$count]}, $end;
                        push @{$a_data[$count]}, $locus_tag;
                        push @{$a_data[$count]}, $product;
			
                        $count++;
                    }

		                }
            }
        }

        $data_table = new Data::Table(\@a_data, $header, 0);
        #print Dumper($data_table);
        #print "\n\n-----------------------------\n\n";

        #print Dumper($seq_features);
    }
}

#-------------------------------------------------------------------------------

=head2 parse_bismark_file

=cut

sub parse_bismark_file() {
    print "Parse ".$bismark_file." file\n";

    my $parse_file;
    if (not open $parse_file, "<", $bismark_file) {
        print "Error on open ".$bismark_file." file - ".$!."\n";
        exit(1);
    }

    my $output;
    if (not open $output, ">", $output_file) {
        print "Error on create ".$output_file." file - ".$!."\n";
        exit(1);
    }

    print   "CHROMOSSOME\tINITIAL\tFINAL\t2M48h\t1M48h\t3C48h\t4C48h\ttInitial nuc\tFinal nuc\tlocus tag(gbk)\tproduct(gbk)\tSTART\tEND\n";

    while (my $line = <$parse_file>) {
        chomp($line);
        my @a_columns = split(/\s+/, $line);
        next if ($a_columns[0] eq "CHROMOSSOME");
        my $chromosome_name = $a_columns[0];
        my $initial_pos = $a_columns[1];
        my $final_pos = $a_columns[2];

        #my $result = $data_table->match_string($chromosome_name);
        my $result = $data_table->match_pattern_hash(
            '$_{chromosome} =~ /'.$chromosome_name.'/'.
            ' && $_{start} <= '.$initial_pos.
            ' && $_{end} >= '.$final_pos
        );

        my $locus_tag_gbk = '-';
        my $product_gbk = '-';
	my $start_gbk = 0;
	my $end_gbk = 0;

        if ($result->nofRow() > 0) {
	    print "Chromosome = ".$chromosome_name."\n";
            #print "Start = ".$initial_pos."\n";
            #print "End = ".$final_pos."\n";
            #print Dumper($result)."\n\n";
            my $next = $result->iterator();
            while (my $row = $next->()) {
                my $chromosome_gbk = $row->{chromosome};
                $start_gbk = $row->{start};
                $end_gbk = $row->{end};
                $locus_tag_gbk = $row->{locus_tag};
                $product_gbk = $row->{product};
		
                print "Chromosome gbk = ".$chromosome_gbk."\n";
               # print "Start gbk = ".$start_gbk."\n";
               # print "End gbk = ".$end_gbk."\n";
                print "Locus tag gbk = ".$locus_tag_gbk."\n";
                print "Product gbk = ".$product_gbk."\n";

                last;
            }
            print "\n";
        }

        my @a_sequences = @{$h_gbk_locus_sequences{$chromosome_name}};
        #print "Initial Nuc = ".$a_sequences[$initial_pos -1]."\n";
        #print "Final Nuc = ".$a_sequences[$final_pos -1]."\n";

        $line =~ s/\s+/\t/g;
        $line .=  "\t".$a_sequences[$initial_pos -1]."\t".$a_sequences[$final_pos -1]."\t".$locus_tag_gbk."\t".$product_gbk."\t".$start_gbk."\t".$end_gbk;
	
        #print $output $line. "\n";
	print $output $line."\n";
    }

    close($parse_file);
    close($output);
}

#-------------------------------------------------------------------------------
