# Supplementary material for: Genome-wide DNA methylation analysis of Metarhizium anisopliae during tick mimicked infection condition
Source: BMC Genomics. 2019 Nov 11;20:836. doi: 10.1186/s12864-019-6220-1 (PMC6849299; doi:10.1186/s12864-019-6220-1)
Supplement: Supplementary file 5 — Additional file 5. BS-seq scripts. [file 12864_2019_6220_MOESM5_ESM.zip › Tut_scripts/prepare1.pl]

#!/usr/bin/perl
#
# This script only join the 2 samples of control or join two samples of infection for next program of analysis
# The input for this script is .cov generated by probability.pl
# Insert the .cov archives in lines 94 and 95

######################       HOW TO RUN       ###################################################################

                        perl prepare1.pl
#######################################################################################################################
  
printf("Insert your first archive (sample1):");
my $covv1 = <>;						#user interaction
printf("Insert your second archive (sample2):");
my $covv2 = <>;

my $create = "mkdir RESP";   # create a archive for answer
system $create;

my $rodada=1;


while($rodada<=9)
{

use strict;
#use warnings;
my @Genome;
my @InitialPosition;
my @FinalPosition;
my @PercentageMethylation;
my @Methylated;
my @UnMethylated;
my @Genome2;
my @InitialPosition2;
my @FinalPosition2;
my @Percentage2;
my @Methylated2;
my @UnMethylated2;
my @Genome3 ;
my @InitialPosition3;
my @FinalPosition3;             
my @Percentage3 ;
my @Methylated3;
my @UnMethylated3;
my @Genome4 ;
my @InitialPosition4;
my @FinalPosition4;             # variables
my @Percentage4;
my @Methylated4;
my @UnMethylated4;
my $diferenca2=0;
my @Genome5;
my @InitialPosition5;
my @FinalPosition5;             
my @Percentage5;
my @Methylated5;
my @UnMethylated5;
my $diferenca3=0;
my @Genome6 ;
my @InitialPosition6;
my @FinalPosition6;             
my @Percentage6;
my @Methylated6;
my @UnMethylated6;
my $diferenca4=0;
my $i=0;
my $j=0;
my $k=0;
my $n=0;
my $m=0;
my $cont=0;
my $x=0;
my $y=0;
my $p=0;
my $q=0;
my $soma = 0;
my $resp = 0;
my $diferenca=0;
my $start = time;
my $cromossomotamanho=0;
my $cromossomotamanho2=0;
my $cromossomotamanho3=0;
my $cromossomotamanho4=0;
my $cromossomotamanho5=0;
my $cromossomotamanho6=0;
my $teste;


open(QDMR,">RESP/analysis1.txt"); # archive for answer


open(sequencias2,"<$covv1");   
open(sequencias3,"<$covv2");


			print "\nwait\trun\t$rodada\n";  # write in your screen


##################################  read a first sample ##########################################################################


		       while (my $line = <sequencias2>)  # read archive one
 		      { 
      			if ($line =~ /(\JNNZ0100000$rodada.1+)(\s+)(\d+)(\s+)(\d+)(\s+)(\S+)(\s+)(\S+)(\s+)(\S+)/)
       			{
					
					
                                        @Genome[$n] = $1 ;
					@InitialPosition[$n] = $5 - 1;
					@FinalPosition[$n] = $5 ;             #for future calculus the value's are stored here
					@PercentageMethylation[$n] = $7;
					$n++;
					
					
				if(@Genome[$n] eq /JNNZ0100000$rodada.1/)# measure the contig positions
				{

				 $cromossomotamanho++;	

				}


				


                                 
                         }

       		      }
			
                        

###################################################################################################################################################

########################################## read a second sample ###################################################################################

			  while (my $line = <sequencias3>)   #read archive two
 		      { 
      			if ($line =~ /(\JNNZ0100000$rodada.1+)(\s+)(\d+)(\s+)(\d+)(\s+)(\S+)(\s+)(\S+)(\s+)(\S+)/)
       			{
					
					#print "$1 $2 $3 $4 $5 $6 $7 \n";
                                        @Genome2[$m] = $1 ;
				   	@InitialPosition2[$m] = $5-1 ;
				   	@FinalPosition2[$m] = $5 ;             #for future calculus the value's are stored here
				  	@Percentage2[$m] = $7;
				   	
			         $m++;


			        if(@Genome2[$m] eq /JNNZ0100000$rodada.1/)  # measure the contig positions
				{

				 $cromossomotamanho2++;	

				}
                                 
                         }

       		      }


			

				     my $cont2=0;

                               
######################################### Copy all positions for QDMR archive with two samples ######################################
for($i=0;$i<$n;$i++)
{ 
	 for($j=0;$j<$m;$j++)
	 {

		if( @FinalPosition[$i]==@FinalPosition2[$j])
		{
			

			
			print QDMR "@Genome[$i]  @InitialPosition[$i] @FinalPosition[$i] @PercentageMethylation[$i]  @Percentage2[$j] \n";
                        
			
		}

	 }
$k++;
}				
			
$k=0;			
##########################################################################################################################################


close(QDMR);            # close archives


open( QDMR,"<RESP/analysis1.txt");  # open archive for answer


my $t=0;
my $s=0;
my @Genome7;
my @InitialPosition7;				   	
my @percentage7	;			   	
my @percentage8	;
my @Genome8;
my @InitialPosition8;
my @percentage7;
my @percentage8;
my @percentage9;
my @percentage10;
my $diferenca6=0;          # variables for next stage
my @Genome11;
my @InitialPosition12;
my @InitialPosition13;
my @percentage13;
my @percentage14;
my @percentage15;
my @percentage16;
my @percentage17;
my @percentage18;
my @FinalPosition7;
my @FinalPosition8;	
my @FinalPosition12;	
my @FinalPosition13;

		
 while (my $line = <QDMR>)   # read the analysis1.txt
 		      { 
      			if ($line =~ /(\S+)(\s+)(\S+)(\s+)(\S+)(\s+)(\S+)(\s+)(\S+)/)
       			{
					
					
                                        @Genome7[$t] = $1 ;
				   	@InitialPosition7[$t] = $3 ;   # save the coluns of QDMR(analysis$rodada.txt) inside vetors
					@FinalPosition7[$t]=$5;
				   	@percentage7[$t]=$7;
					@percentage8[$t]=$9;
					
                                        
			         $t++;
                                 
                         }

       		      }


open(RESULFINAL,">RESP/FINAL.txt");  # archive for final answer, same archive of QDMR(analysis$rodada.txt)

         
                        

for($i=0;$i<$t;$i++)  # print the final result inside archive (FINAL<numberofrun>.txt)
{ 
	
			
			
			
			print RESULFINAL "@Genome7[$i]  @InitialPosition7[$i] @FinalPosition7[$i] @percentage7[$i] @percentage8[$i]\n";
	               


}	


$t=0;
my @genome20;
my @InitialPosition20;
my @FinalPosition20;
my @c4M48h;
my @c4C48h;
my @c2C48h;
my @c2M48h;
my @c1M48h;
my @c3C48h;


close(RESULFINAL);
open( RESULFINAL,"<RESP/FINAL.txt");
open( FINAL2,">RESP/FINAL$rodada.txt");                    # write the final answer in archive
print FINAL2 "CHROMOSOME INITIAL FINAL 2M48h  1M48h  \n";
while (my $line = <RESULFINAL>)
 		      { 
      			if ($line =~ /(\S+)(\s+)(\S+)(\s+)(\S+)(\s+)(\S+)(\s+)(\S+)/)
       			{
					
					
                                        @genome20[$t]=$1;
					@InitialPosition20[$t]=$3;
					@FinalPosition20[$t]=$5;       # store the final result in a vector
					@c4M48h[$t]=$7;
					@c4C48h[$t]=$9;
					
					
					
								
			         $t++;      
                         }

       		      }


			for($i=0;$i<$t;$i++)
			{ 
	 			
				

					print FINAL2 "@genome20[$i]  @InitialPosition20[$i] @FinalPosition20[$i] @c4M48h[$i] @c4C48h[$i]  \n";
	                               
					
			
				
			}	


$rodada++;

}#fim do while


#################################################################################################################################################
#################################################################################################################################################
while($rodada>=10 and <=99)
{

use strict;
#use warnings;
my @Genome;
my @InitialPosition;
my @FinalPosition;
my @PercentageMethylation;
my @Methylated;
my @UnMethylated;
my @Genome2;
my @InitialPosition2;
my @FinalPosition2;
my @Percentage2;
my @Methylated2;
my @UnMethylated2;
my @Genome3 ;
my @InitialPosition3;
my @FinalPosition3;             
my @Percentage3 ;
my @Methylated3;
my @UnMethylated3;
my @Genome4 ;
my @InitialPosition4;
my @FinalPosition4;             # variables
my @Percentage4;
my @Methylated4;
my @UnMethylated4;
my $diferenca2=0;
my @Genome5;
my @InitialPosition5;
my @FinalPosition5;             
my @Percentage5;
my @Methylated5;
my @UnMethylated5;
my $diferenca3=0;
my @Genome6 ;
my @InitialPosition6;
my @FinalPosition6;             
my @Percentage6;
my @Methylated6;
my @UnMethylated6;
my $diferenca4=0;
my $i=0;
my $j=0;
my $k=0;
my $n=0;
my $m=0;
my $cont=0;
my $x=0;
my $y=0;
my $p=0;
my $q=0;
my $soma = 0;
my $resp = 0;
my $diferenca=0;
my $start = time;
my $cromossomotamanho=0;
my $cromossomotamanho2=0;
my $cromossomotamanho3=0;
my $cromossomotamanho4=0;
my $cromossomotamanho5=0;
my $cromossomotamanho6=0;
my $teste;


open(QDMR,">RESP/analysis1.txt"); # archive for answer


open(sequencias2,"<$covv1");   
open(sequencias3,"<$covv2");


			print "\nwait\trun\t$rodada\n";  # write in your screen


##################################  read a first sample ##########################################################################


		       while (my $line = <sequencias2>)  # read archive one
 		      { 
      			if ($line =~ /(\JNNZ010000$rodada.1+)(\s+)(\d+)(\s+)(\d+)(\s+)(\S+)(\s+)(\S+)(\s+)(\S+)/)
       			{
					
					
                                        @Genome[$n] = $1 ;
					@InitialPosition[$n] = $5 - 1;
					@FinalPosition[$n] = $5 ;             #for future calculus the value's are stored here
					@PercentageMethylation[$n] = $7;
					$n++;
					
					
				if(@Genome[$n] eq /JNNZ010000$rodada.1/)# measure the contig positions
				{

				 $cromossomotamanho++;	

				}


				


                                 
                         }

       		      }
			
                        

###################################################################################################################################################

########################################## read a second sample ###################################################################################

			  while (my $line = <sequencias3>)   #read archive two
 		      { 
      			if ($line =~ /(\JNNZ010000$rodada.1+)(\s+)(\d+)(\s+)(\d+)(\s+)(\S+)(\s+)(\S+)(\s+)(\S+)/)
       			{
					
					#print "$1 $2 $3 $4 $5 $6 $7 \n";
                                        @Genome2[$m] = $1 ;
				   	@InitialPosition2[$m] = $5-1 ;
				   	@FinalPosition2[$m] = $5 ;             #for future calculus the value's are stored here
				  	@Percentage2[$m] = $7;
				   	
			         $m++;


			        if(@Genome2[$m] eq /JNNZ010000$rodada.1/)  # measure the contig positions
				{

				 $cromossomotamanho2++;	

				}
                                 
                         }

       		      }


			

				     my $cont2=0;

                               
######################################### Copy all positions for QDMR archive with two samples ######################################
for($i=0;$i<$n;$i++)
{ 
	 for($j=0;$j<$m;$j++)
	 {

		if( @FinalPosition[$i]==@FinalPosition2[$j])
		{
			

			
			print QDMR "@Genome[$i]  @InitialPosition[$i] @FinalPosition[$i] @PercentageMethylation[$i]  @Percentage2[$j] \n";
                        
			
		}

	 }
$k++;
}				
			
$k=0;			
##########################################################################################################################################


close(QDMR);            # close archives


open( QDMR,"<RESP/analysis1.txt");  # open archive for answer


my $t=0;
my $s=0;
my @Genome7;
my @InitialPosition7;				   	
my @percentage7	;			   	
my @percentage8	;
my @Genome8;
my @InitialPosition8;
my @percentage7;
my @percentage8;
my @percentage9;
my @percentage10;
my $diferenca6=0;          # variables for next stage
my @Genome11;
my @InitialPosition12;
my @InitialPosition13;
my @percentage13;
my @percentage14;
my @percentage15;
my @percentage16;
my @percentage17;
my @percentage18;
my @FinalPosition7;
my @FinalPosition8;	
my @FinalPosition12;	
my @FinalPosition13;

		
 while (my $line = <QDMR>)   # read the analysis1.txt
 		      { 
      			if ($line =~ /(\S+)(\s+)(\S+)(\s+)(\S+)(\s+)(\S+)(\s+)(\S+)/)
       			{
					
					
                                        @Genome7[$t] = $1 ;
				   	@InitialPosition7[$t] = $3 ;   # save the coluns of QDMR(analysis$rodada.txt) inside vetors
					@FinalPosition7[$t]=$5;
				   	@percentage7[$t]=$7;
					@percentage8[$t]=$9;
					
                                        
			         $t++;
                                 
                         }

       		      }


open(RESULFINAL,">RESP/FINAL.txt");  # archive for final answer, same archive of QDMR(analysis$rodada.txt)

         
                        

for($i=0;$i<$t;$i++)  # print the final result inside archive (FINAL<numberofrun>.txt)
{ 
	
			
			
			
			print RESULFINAL "@Genome7[$i]  @InitialPosition7[$i] @FinalPosition7[$i] @percentage7[$i] @percentage8[$i]\n";
	               


}	


$t=0;
my @genome20;
my @InitialPosition20;
my @FinalPosition20;
my @c4M48h;
my @c4C48h;
my @c2C48h;
my @c2M48h;
my @c1M48h;
my @c3C48h;


close(RESULFINAL);
open( RESULFINAL,"<RESP/FINAL.txt");
open( FINAL2,">RESP/FINAL$rodada.txt");                    # write the final answer in archive
print FINAL2 "CHROMOSOME INITIAL FINAL 2M48h  1M48h  \n";
while (my $line = <RESULFINAL>)
 		      { 
      			if ($line =~ /(\S+)(\s+)(\S+)(\s+)(\S+)(\s+)(\S+)(\s+)(\S+)/)
       			{
					
					
                                        @genome20[$t]=$1;
					@InitialPosition20[$t]=$3;
					@FinalPosition20[$t]=$5;       # store the final result in a vector
					@c4M48h[$t]=$7;
					@c4C48h[$t]=$9;
					
					
					
								
			         $t++;      
                         }

       		      }


			for($i=0;$i<$t;$i++)
			{ 
	 			
				

					print FINAL2 "@genome20[$i]  @InitialPosition20[$i] @FinalPosition20[$i] @c4M48h[$i] @c4C48h[$i]  \n";
	                               
					
			
				
			}	


$rodada++;

}#fim do while


#################################################################################################################################################
#################################################################################################################################################


while($rodada>=100 and <=366)
{

use strict;
#use warnings;
my @Genome;
my @InitialPosition;
my @FinalPosition;
my @PercentageMethylation;
my @Methylated;
my @UnMethylated;
my @Genome2;
my @InitialPosition2;
my @FinalPosition2;
my @Percentage2;
my @Methylated2;
my @UnMethylated2;
my @Genome3 ;
my @InitialPosition3;
my @FinalPosition3;             
my @Percentage3 ;
my @Methylated3;
my @UnMethylated3;
my @Genome4 ;
my @InitialPosition4;
my @FinalPosition4;             # variables
my @Percentage4;
my @Methylated4;
my @UnMethylated4;
my $diferenca2=0;
my @Genome5;
my @InitialPosition5;
my @FinalPosition5;             
my @Percentage5;
my @Methylated5;
my @UnMethylated5;
my $diferenca3=0;
my @Genome6 ;
my @InitialPosition6;
my @FinalPosition6;             
my @Percentage6;
my @Methylated6;
my @UnMethylated6;
my $diferenca4=0;
my $i=0;
my $j=0;
my $k=0;
my $n=0;
my $m=0;
my $cont=0;
my $x=0;
my $y=0;
my $p=0;
my $q=0;
my $soma = 0;
my $resp = 0;
my $diferenca=0;
my $start = time;
my $cromossomotamanho=0;
my $cromossomotamanho2=0;
my $cromossomotamanho3=0;
my $cromossomotamanho4=0;
my $cromossomotamanho5=0;
my $cromossomotamanho6=0;
my $teste;


open(QDMR,">RESP/analysis1.txt"); # archive for answer


open(sequencias2,"<$covv1");   
open(sequencias3,"<$covv2");


			print "\nwait\trun\t$rodada\n";  # write in your screen


##################################  read a first sample ##########################################################################


		       while (my $line = <sequencias2>)  # read archive one
 		      { 
      			if ($line =~ /(\JNNZ01000$rodada.1+)(\s+)(\d+)(\s+)(\d+)(\s+)(\S+)(\s+)(\S+)(\s+)(\S+)/)
       			{
					
					
                                        @Genome[$n] = $1 ;
					@InitialPosition[$n] = $5 - 1;
					@FinalPosition[$n] = $5 ;             #for future calculus the value's are stored here
					@PercentageMethylation[$n] = $7;
					$n++;
					
					
				if(@Genome[$n] eq /JNNZ01000$rodada.1/)# measure the contig positions
				{

				 $cromossomotamanho++;	

				}


				


                                 
                         }

       		      }
			
                        

###################################################################################################################################################

########################################## read a second sample ###################################################################################

			  while (my $line = <sequencias3>)   #read archive two
 		      { 
      			if ($line =~ /(\JNNZ01000$rodada.1+)(\s+)(\d+)(\s+)(\d+)(\s+)(\S+)(\s+)(\S+)(\s+)(\S+)/)
       			{
					
					#print "$1 $2 $3 $4 $5 $6 $7 \n";
                                        @Genome2[$m] = $1 ;
				   	@InitialPosition2[$m] = $5-1 ;
				   	@FinalPosition2[$m] = $5 ;             #for future calculus the value's are stored here
				  	@Percentage2[$m] = $7;
				   	
			         $m++;


			        if(@Genome2[$m] eq /JNNZ01000$rodada.1/)  # measure the contig positions
				{

				 $cromossomotamanho2++;	

				}
                                 
                         }

       		      }


			

				     my $cont2=0;

                               
######################################### Copy all positions for QDMR archive with two samples ######################################
for($i=0;$i<$n;$i++)
{ 
	 for($j=0;$j<$m;$j++)
	 {

		if( @FinalPosition[$i]==@FinalPosition2[$j])
		{
			

			
			print QDMR "@Genome[$i]  @InitialPosition[$i] @FinalPosition[$i] @PercentageMethylation[$i]  @Percentage2[$j] \n";
                        
			
		}

	 }
$k++;
}				
			
$k=0;			
##########################################################################################################################################


close(QDMR);            # close archives


open( QDMR,"<RESP/analysis1.txt");  # open archive for answer


my $t=0;
my $s=0;
my @Genome7;
my @InitialPosition7;				   	
my @percentage7	;			   	
my @percentage8	;
my @Genome8;
my @InitialPosition8;
my @percentage7;
my @percentage8;
my @percentage9;
my @percentage10;
my $diferenca6=0;          # variables for next stage
my @Genome11;
my @InitialPosition12;
my @InitialPosition13;
my @percentage13;
my @percentage14;
my @percentage15;
my @percentage16;
my @percentage17;
my @percentage18;
my @FinalPosition7;
my @FinalPosition8;	
my @FinalPosition12;	
my @FinalPosition13;

		
 while (my $line = <QDMR>)   # read the analysis1.txt
 		      { 
      			if ($line =~ /(\S+)(\s+)(\S+)(\s+)(\S+)(\s+)(\S+)(\s+)(\S+)/)
       			{
					
					
                                        @Genome7[$t] = $1 ;
				   	@InitialPosition7[$t] = $3 ;   # save the coluns of QDMR(analysis$rodada.txt) inside vetors
					@FinalPosition7[$t]=$5;
				   	@percentage7[$t]=$7;
					@percentage8[$t]=$9;
					
                                        
			         $t++;
                                 
                         }

       		      }


open(RESULFINAL,">RESP/FINAL.txt");  # archive for final answer, same archive of QDMR(analysis$rodada.txt)

         
                        

for($i=0;$i<$t;$i++)  # print the final result inside archive (FINAL<numberofrun>.txt)
{ 
	
			
			
			
			print RESULFINAL "@Genome7[$i]  @InitialPosition7[$i] @FinalPosition7[$i] @percentage7[$i] @percentage8[$i]\n";
	               


}	


$t=0;
my @genome20;
my @InitialPosition20;
my @FinalPosition20;
my @c4M48h;
my @c4C48h;
my @c2C48h;
my @c2M48h;
my @c1M48h;
my @c3C48h;


close(RESULFINAL);
open( RESULFINAL,"<RESP/FINAL.txt");
open( FINAL2,">RESP/FINAL$rodada.txt");                    # write the final answer in archive
print FINAL2 "CHROMOSOME INITIAL FINAL 2M48h  1M48h  \n";
while (my $line = <RESULFINAL>)
 		      { 
      			if ($line =~ /(\S+)(\s+)(\S+)(\s+)(\S+)(\s+)(\S+)(\s+)(\S+)/)
       			{
					
					
                                        @genome20[$t]=$1;
					@InitialPosition20[$t]=$3;
					@FinalPosition20[$t]=$5;       # store the final result in a vector
					@c4M48h[$t]=$7;
					@c4C48h[$t]=$9;
					
					
					
								
			         $t++;      
                         }

       		      }


			for($i=0;$i<$t;$i++)
			{ 
	 			
				

					print FINAL2 "@genome20[$i]  @InitialPosition20[$i] @FinalPosition20[$i] @c4M48h[$i] @c4C48h[$i]  \n";
	                               
					
			
				
			}	


$rodada++;

}#fim do while


#******************************************************************************************************************************************
#******************************************************************************************************************************************
#******************************************************************************************************************************************
#******************************************************************************************************************************************
#******************************************************************************************************************************************
#******************************************************************************************************************************************
#******************************************************************************************************************************************
#****************************************************************************************************************************************** 
		        print"\nTerminated Sucessfully\n";
                       
			
                        print "\n********************************\n ";
