# Supplementary material for: Genome-wide DNA methylation analysis of Metarhizium anisopliae during tick mimicked infection condition
Source: BMC Genomics. 2019 Nov 11;20:836. doi: 10.1186/s12864-019-6220-1 (PMC6849299; doi:10.1186/s12864-019-6220-1)
Supplement: Supplementary file 5 — Additional file 5. BS-seq scripts. [file 12864_2019_6220_MOESM5_ESM.zip › Tut_scripts/probabilidade.pl]

#Instructions for run
# This script calculate the false discovery rate
# The output of this program is the archive .csv 
# To run put the comand:  perl probability.pl

printf(" To run insert your input file and waiting for your answer.csv\n");
printf("Insert your input:");                                                # user interaction
my $input = <>;


#!/usr/bin/perl
use strict;
my $rodada=1;
my @x;
my @n;
my @p;
my $x;
my $n;                              # variables
my $p;
my $prob;				
my $resul;
my $tot=0;
my $meti_naometi;
my $meti_naometi_fact;
my $meti;
my $fact_meti;				
my $tot_meti;
my $fact_tot_meti;				
my $p1;   				
my $p2;                                
my $binomial;				
my $binomial2;
my @maximo;
my  $maximo = -100000000000000000;				
my $maior ;

open(csv,"<$input");               # run archives
open(resposta,">answer.csv");

#factoral arithmatic
sub fact {
   my ($n) = @_;
   my $prod = 1;
   $prod *= $n-- while $n > 0;
   return $prod;
}
my $p= (0.005); 


my $i=0;
my $j=0;  # variables for count
my $z=0;
###############################calculate the binomial distribution#############################################################################
while (my $line = <csv>)  
 { 
    
			 my @fields = split "\t" , $line;
                                
				
                                $meti_naometi = $fields[4] + $fields[5]; 
				$meti_naometi_fact = fact($meti_naometi);  
				$meti = $fields[4]; 
				$fact_meti = fact($meti); 

   				$tot_meti =  ($meti_naometi)-$meti;  
                                $fact_tot_meti= fact($tot_meti) ; 
				$p1= $p**$meti; 
				$p2 = (1-$p)**($meti_naometi-$meti);

				if($meti ne 0 )
                                {
				$binomial = ($meti_naometi_fact)/(($fact_meti)*($fact_tot_meti));
				$binomial2 = $binomial * (($p)**$meti) * ((1-$p)**$tot_meti);
		                $maior = $binomial2;
				

				
                                }
				
				if($meti eq 0 )
                                {
					$fact_meti=1;
					$meti=0;		
					$binomial = ($meti_naometi_fact)/(($fact_meti)*($fact_tot_meti));
					$binomial2 = $binomial * (($p)**$meti) * ((1-$p)**$tot_meti);
		                	$maior = $binomial2;
				

									

				}
                                  $binomial2 = $binomial2;
			        
				if( $binomial2 < 0.02)
				{      
					
                                        printf resposta ("%s\t%d\t%d\t%4.5f\t%d\t%d\n",$fields[0], $fields[1],$fields[2], $fields[3], $fields[4], $fields[5]);# print in archive
                                                      

               
					$z++;
					
				}

				

                                 
				
				$i++;
                                
}

				
 			      
				
				
###########################################################################################################################################################				
				
				
