# Supplementary material for: Genome-wide DNA methylation analysis of Metarhizium anisopliae during tick mimicked infection condition
Source: BMC Genomics. 2019 Nov 11;20:836. doi: 10.1186/s12864-019-6220-1 (PMC6849299; doi:10.1186/s12864-019-6220-1)
Supplement: Supplementary file 5 — Additional file 5. BS-seq scripts. [file 12864_2019_6220_MOESM5_ESM.zip › Tut_scripts/quantity.pl]

# This script describe the number of methylations inside genes
# is interactive
# to run only type perl quantity.pl

#!/usr/bin/perl
use strict;
use Path::Tiny qw(path);  # module necessary for run

my $rodada=1;
my @Chromossome;
my @initialmethylation;
my @InitialPosition;        # variables to store data
my @FinalPosition;
my @MANI;
my $n=0;
my $i=0;
my @product;
print "\nWhat is the number of chromossomes ?";
my $resp1 = <STDIN>;
print "\nWhat base par BEFORE do you want ?";
my $basepar = <STDIN>;					#user interaction
print "\nWhat base par AFTER do you want ?";
my $basepar2 = <STDIN>;
print"#####################################################################\n";	
print " Wait\n";
print"#####################################################################\n";	


while($rodada<=$resp1)
{

open(csv,"<ch$rodada/FINAL-chromossome$rodada-and_annotation.csv");         # open the archives
open(cov,"<answer1.cov");
open(cov2,"<answer2.cov");


while (my $line = <csv>)  
 		      { 
    
			 my @fields = split "\t" , $line;

		
				 if ($fields[9] ne 0 )
                                {
			          
                                 $Chromossome[0]=$fields[0];
				 $InitialPosition[$n]=$fields[9];   # store data inside vectors
				 $FinalPosition[$n]=$fields[10];
                                 $MANI[$n] = $fields[7];
				 $product[$n] = $fields[8];
                                 
                                 
                                 $n++;
				 }

			}


close(csv);
open(csv,"<ch$rodada/FINAL-chromossome$rodada-and_annotation.csv");
open(csv2,">ch$rodada/FINAL-chromossome$rodada-and_annotation_NAO_REPETE.csv");                 
open(csv3,">ch$rodada/FINAL-chromossome$rodada-and_annotation_NAO_REPETE+PRODUCT.csv");
				for($i=0;$i<$n;$i++){  # create an archive without repetition
                                        
                                       
				
					if($InitialPosition[$i] != $InitialPosition[$i+1] && $FinalPosition[$i] != $FinalPosition[$i+1] && $i ne 0 ){
					printf csv2 "$Chromossome[0]\t$MANI[$i]\t$product[$i]\t$InitialPosition[$i]\t$FinalPosition[$i]";
					printf csv3 "$Chromossome[0]\t$MANI[$i]\t$product[$i]\t$InitialPosition[$i]\t$FinalPosition[$i]";				
					}

				}


close(csv2);
open(csv2,"<ch$rodada/FINAL-chromossome$rodada-and_annotation_NAO_REPETE.csv");
open(cov,"<answer1.cov");
open(cov2,"<answer2.cov");                                # open archives for read


open(FINALRESPOSTA,">>FINAL-ANSWER.csv");
my $contagem=0;
my $contagem2=0;
my $contagem3=0;
my $contagem4=0;
my $contagem5=0;
my $contagem6=0;
my $naometilado=0;
my $naometilado2=0;
my $naometilado3=0;
my $naometilado4=0;                            #variables
my $naometilado5=0;
my $naometilado6=0;
my $porcentagem1=0;
my $porcentagem2=0;
my $porcentagem3=0;
my $porcentagem4=0;
my $porcentagem5=0;
my $porcentagem6=0;
my $m=0;
my $p=0;
my $q=0;
my $r=0;
my $s=0;
my $t=0;
my @Chromossome2;
my @InitialPosition2;
my @quantidademethylated2;
my @quantidadeunmethylated2;
my @Chromossome3;
my @InitialPosition3;
my @quantidademethylated3;
my @quantidadeunmethylated3;
my @Chromossome4;
my @InitialPosition4;
my @quantidademethylated4;
my @quantidadeunmethylated4;               #variables
my @Chromossome5;
my @InitialPosition5;
my @quantidademethylated5;
my @quantidadeunmethylated5;
my @Chromossome6;
my @InitialPosition6;
my @quantidademethylated6;
my @quantidadeunmethylated6;
my @Chromossome7;
my @InitialPosition7;
my @quantidademethylated7;
my @quantidadeunmethylated7;
my $rr=0;
my @Chromossomex;
my @MANIx;
my @InitialPositionx;
my @FinalPositionx;
my $j=0;
my $quantidade=0;
my $quantidade1=0;
my $quantidade2=0;
my $quantidade3=0;
my $quantidade4=0;
my $quantidade5=0;
my $quantidade6=0;
my @productx;
my $onde1=0;
my $onde2=0;
my $onde3=0;
my $onde4=0;   
my $onde5=0;
my $onde6=0;


while (my $line = <csv2>)  
 		      { 
    
			 my @fields = split "\t" , $line;
          
		
				
			          
                                 $Chromossomex[0]=$fields[0];
				 $MANIx[$rr] = $fields[1];	#store the csv inside vectors
				 $productx[$rr]=$fields[2];
				 $InitialPositionx[$rr]=$fields[3];
				 $FinalPositionx[$rr]=$fields[4];
                                 $rr++;
				 

			}


while (my $line = <cov>)  
 		      { 
      			if ($line =~ /(\S+)(\s+)(\S+)(\s+)(\S+)(\s+)(\S+)(\s+)(\S+)(\s+)(\S+)/)
			{		
				
			       
				
				 $Chromossome2[$m]=$1;
				
                                 if($Chromossome[0] eq $Chromossome2[$m])
				{
                                 $InitialPosition2[$m]= $5;
				 $quantidademethylated2[$m] = $9;            # store the data inside vectors
				 $quantidadeunmethylated2[$m] = $11;
                                
				 $m++;
				}
			}

                      }


while (my $line = <cov2>)  
 		      { 
      			if ($line =~ /(\S+)(\s+)(\S+)(\s+)(\S+)(\s+)(\S+)(\s+)(\S+)(\s+)(\S+)/)
			{		
				
			       
				
				 $Chromossome3[$p]=$1;
				 
                                 if($Chromossome[0] eq $Chromossome3[$p])
				{						# store the data inside vectors
                                 $InitialPosition3[$p]= $5;
				 $quantidademethylated3[$p] = $9;           
				 $quantidadeunmethylated3[$p] = $11;
                                
				 $p++;
				}
			}

                      }


#printf "$m\t$p\n";
my $z=0;
my $u=0;
my $v=0;
my $l=0;
my $k=0;

##############################################################################################################################################
#                                                 describe if gene is methylated and your number
##############################################################################################################################################			
                        for($i=0;$i<$rr;$i++)#.csv
			{	
			   	
				for($j=0;$j<$m;$j++)
			  	{

			      		if(($InitialPosition2[$j]<$InitialPositionx[$i] && $InitialPosition2[$j]>$InitialPositionx[$i]-$basepar) or ($InitialPosition2[$j] > $InitialPositionx[$i] && $InitialPosition2[$j] < $FinalPositionx[$i] ) or ($InitialPosition2[$j]>$FinalPositionx[$i] && $InitialPosition2[$j] < $FinalPositionx[$i] + $basepar2 ))
					{   
						
                                                if($quantidademethylated2[$j]!=0) # where is the methylation
                                                {
                                                   $contagem++;
                                                }
						
						
						if($InitialPosition2[$j]<$InitialPositionx[$i] && $InitialPosition2[$j]>$InitialPositionx[$i]-$basepar)
						{
							$onde1++;
						       
						}

						if($InitialPosition2[$j] > $InitialPositionx[$i] && $InitialPosition2[$j] < $FinalPositionx[$i])
						{
							$onde2++;
						        
						}
						
						if($InitialPosition2[$j]>$FinalPositionx[$i] && $InitialPosition2[$j] < $FinalPositionx[$i] + $basepar2)
						{
							$onde3++;
						       
						}


					}


				}


				for($k=0;$k<$p;$k++)
			  	{
				
					if(($InitialPosition3[$k]<$InitialPositionx[$i] && $InitialPosition3[$k]>$InitialPositionx[$i]-$basepar) or ($InitialPosition3[$k] > $InitialPositionx[$i] && $InitialPosition3[$k] < $FinalPositionx[$i] ) or ($InitialPosition3[$k]>$FinalPositionx[$i] && $InitialPosition3[$k] < $FinalPositionx[$i] + $basepar2 ))
					{ 	
						
                                                 if($quantidademethylated3[$k]!=0) # where is the methylation
                                                {
                                                   $contagem2++;
                                                }
											


						if($InitialPosition3[$k]<$InitialPositionx[$i] && $InitialPosition3[$k]>$InitialPositionx[$i]-$basepar)
						{
							$onde4++;
						        
						}

						if($InitialPosition3[$k] > $InitialPositionx[$i] && $InitialPosition3[$k] < $FinalPositionx[$i])
						{
							$onde5++;
						        
						}
						
						if($InitialPosition3[$k]>$FinalPositionx[$i] && $InitialPosition3[$k] < $FinalPositionx[$i] + $basepar2)
						{
							$onde6++;
						        
						}


					}

				}


				
                        
                        printf FINALRESPOSTA "$MANIx[$i]\t$Chromossome[0]\t$contagem\t$contagem2\t$InitialPositionx[$i]\t$FinalPositionx[$i]";

                        printf ondequantidade "$MANIx[$i]\t$Chromossome[0]\t$onde1\t$onde2\t$onde3\t$onde4\t$onde5\t$onde6\n";
                        

			$contagem=0;
                        $quantidade=0;
                        $quantidade2=0;
			$naometilado=0;
			$contagem2=0;
			$naometilado2=0;
			$contagem3=0;
			$naometilado3=0;
			$contagem4=0;               # variables receive zero to clean memory
			$naometilado4=0;
			$contagem5=0;
			$naometilado5=0;
			$contagem6=0;
			$naometilado6=0;
                        $onde1=0;
                        $onde2=0;
                        $onde3=0;
                        $onde4=0;
                        $onde5=0;
                        $onde6=0;
			}#FIM DO FOR DE FORA
			      

			


	   
close(teste);

print "chromosome$rodada\n";
close(FINALRESPOSTA2);
close(csv);
close(cov);                    # close all archives
close(cov2);
close(cov3);
close(cov4);
close(csv2);
my $e=0;
$n=0;
$rodada++; # add run
}#fim do while de rodadas
